# Supplementary material for: Comparative maxicircle analysis in Trypanosoma species from the LSRM clade highlights patterns in an underexplored lineage
Source: PLoS One. 2025 Sep 22;20(9):e0332749. doi: 10.1371/journal.pone.0332749 (PMC12453231; doi:10.1371/journal.pone.0332749)
Supplement: S1 File — (ZIP) [file pone.0332749.s011.zip › Supplementary File 1.fas]

>Le29
AGCAAACACACAAATACTACATAAAGACATCTCCAGTCAAATTTTCCCACATCCTTTATATGTCAAAATACATCCACCCATGCCCGTGTATTAAACACAATTGAAAACAACAATACCATCACCTATAAACCACCCAAATTCCACGTCAACCCCATCACGCAAAACTGAGAAAGTAGTTTCACCAAACAATTCCTGTTATCACCACGTAAAGATATTAGCAGTCAAATGTATTCACAGTCACCATATATGTAATGTACCACACCCCACCCACACATCAAACACAACTGAAATTATCACCACCCCAACACGTAAATATACCCAATTATATTCTACATCAACCACGCAAAATTAAGGAAGTAGTTTCACCAAAGCAAACGCACAAATACTACATAAAGACATCTCCAGTCAAATTCACCGCATCCCTTATATGTAAAATACACCCACCCATGCCCGTGTATTAAACATAACTGAAAACAACAATACCGTCACCTATACACCATCCAAATTCCATGTCAACCCCATCACGCAAAACTGAGAAAGTAGTTTCACCAAACAATTCCTGTTATCACCACGTAAAGATATTACCAGTCAAATGTATTCACAGTCACCATATATGTAATGTACCATACCCAGACACACATCAAACACAACTGAAACTACCATCACCTCAACACGTAAAGATACTCAACCCGATTCTGCACCAACTCCACAAAATTGAGGAAGTAGTTTCACCAAAGTATCACTCCAATCAACGTATATTGTTATTACAAGTTGAACACAAGCACAGTCGTCATATATGTAGCACCCCACCCCATGCCTGATTGGACCCACTTGAAAACGGCATCGCCACAACACAGCCCACCAAACCTGACCACAACCACACAAAATCATGGAAGTAGTTGTCACCAAACAATTCCTGTTATCACCACGTAAAGATATTACCAGTCAAATATATTCACAGTTATCATATACAATGCACTCTACTGTATCCGGTACACCAAATGCAACTGAAAACATCATCACCTCAACACGTAAATATACCCAATTAGATTCTACATCAACCACGCAAAATTAAGGAAGTAGTTTCACCAAAGCAAACACATAAATACCACATAAAGACATCTCCAGTCAAATATGCAAAATACACCCCACCCATGCCCGTGTATTAAACATAACTGAAAACAACAATACCGTCACCTATGTACCATCCAAATTCCACGCCAACTCCATCACGCAAAACTGAGAAAGTAGTTTCACCAAACAATCCCTGTTATCACCACGTAAAGATATTACCAGTCAAATGTATTCACAGTCACCATATATGAATGCACCCACATCAAACACAACTGAAACTATCATCACCTCAACACATAAATACACTCAATTAGATTCTACAACCAACCACACAAAATTAAGGAAGTAGTTTCACCAAAGCAAACACACAAATACTGCATAAAGACATCTCCAGTCAAATTTACCCACACCCCTTATATGTTAAAATACACCCACCATGCCCGTGTATTAAACATAACTGAAAACAACAATACCGTCACCTATAAACCACCCAAATTCCACGTCAACTCCATCACGCAAAACTGAGAAAGTAGTTTCACCAAACAATCCCTGTTATCATCACGTAAAGATATTACTAGTCAAATGTATTCACAGTCACCATATATGTAATGCACCATACACCCACCATACTTATACCCAGTATCAAACACAATTGAAAACAACACTATTACAACTTCTAAAATCGCCCAACTTCAACGGCCAACCTATCACACAAAACTGAGAAAGTAGTTTTACCAAAGTATCTTCTCACCACTCACCATATAAGGTATCTCTATCAAGAACAATTCCAAATTCCATCCATCTACGTCTCATCCCCAAAAACCACCACAGTAAATTTAGCCACACAGAATGCAGAAATCAGTTCAATAAAATCACGTCTTGTACTCACACAGAATAAACACCACACCTTAAACACCCACCACACATAAAACGTAACAAAACAAAACATAACCAAAATACTTTATTATATAATAATGAATATCCATGCACTCAATTATGGTATCGAAATTTCGTATAATAATATTATTATTTGTATTATAAAAACTTACATGTATTATATTTAAGTATTAAATTTGTTGTTTTATATTTAGATTAATATTTAATAGTTAATACAAAGAAGCAAGACAAATTTAAAACTTGTTGAACTGTAATGTGTAGTTTAATACTTTTTGCTTAATGTTTAAATATTTAACTATAGATGGCACAGTTGTTATATATGTACCAAACAAGCATAGTAAGATTATTTTATCTAAATTAATATATAATTATTCGAATACATTAGTCACCGAATATTATGAAAAATTTAAAAATTAAACATTTAAGCTGATAACCACATTCAAATCCACCTACATTAATTTGAACATTAAATACCACACGCGTAAGTTGTTATTCATAAATACTACAAAAAGACGTAAGCAGCAAACAAAAATTAATTGTCAATAATATAAATTTAATATTTAATATCTGTTACACAAAAAGTAACTAAGCATAATCAATAAGTATTATTATAAAAAATATATTTCTAAGTATATAAGTATATTGTTAATAAAATTATCGTATTTTAAATGCGTTTATTAAATGCGTTCGTCTAAGAACTTTATTTAAGATTATTCTTGTATATATATATATAATTTAATAATTCTAAAAAATTACAAACTTCCTCAAAAAAAAAGATATAGTAGCATAGTAATTTGTTAACTAATTATTAAAGTGTTCCACAGAAATTTTTGAAGTTACAACAAAATTCATAAATTGTGAATTAAAATCAAAATTTTAAAAAAAATTAAAAAATTAAAATAGGGCAAGTCCTACTCTCCTTTACAAAGAGAACATAATACATATGTAATTGTATGTTTGATTGGGGCAATACTATATCTCTATATATAGCAAAAGAACTATAATTATTGAAATAATAAAAGGTTCGAGCAGGTTAACAAGCATTAAAACTAAATGTGTTTCATCGTCTACTTATTACTAAAAAATTGATTGTTCATCAAAAATGTAATTCGTTAGTTGGGTTAAAATCGTTGTAAAGCAGATTTGTTTATATATTTAATTACCATAAAACATAAAAAGTAATACAAGTACGCAAGGATCGATTATTAGCAGTCTAAGAACGTACACACAAAAAAATATTGTGTAACGTCTATTGTTATTATTCATATTAATTAATTTAAAAGTTTTATCATTTTATATTAGTTTATTTTTTAAAAGGAAAAAAATCAAATTTTAGGAATAGATAATAATAATTTATAATTTTGATTAGATATATATGTTCATGCTATATAATGGGTGTGGAAAAACATTAAAATACAAAATATATCTAAATAATAAATTAAATGAATCTATCAGTCAGAAATGGATGCCAGCCGTTGCGGTAATTTCTATGCTTTTAAATATTATACAATCACCACACAAAATTGTTACTGTGCAATACTAACCAATAAAAAATCATAAAGTATTTTATTTGTTTTTAAACACCATCTGGTATACGCAAATGCTAAATTATAGTAATTATGAATTATATTATATTATATTTATTCACATACTTACAAAAACAAAATTAACATATTTTGACACCATGATAAGGCATATAACTTGAAAGTGTAAATTTTATATTCAAAATTTATATTTTATATAAAATCAAAAAATTAGATAAAACAAAAAGGTAAAAAGGTATTGTTGCCCACCAATTTTTATAATAAAAATAACGTGCAGTAATTAATGTATTTATAAAAATATATTAGCAAAATAAAGCCTAAATACACATAATATAGTAATAAGTAAAAGGAGGGAAGTGTTGGGGACCAGGTTTTCCCGTGAAGACCAGATGAGTTGTTCCGGGAATTCCATTTGCGATTTGAGGGGGAACGGAGCCGCGAGGAAAGCCTTTTCCATTTGAGCAAGAGTTTTCGGGGGGGAGGGGGTCACCGGCCTTGAGTTTAACAGAGACTTTCGTTTCCTTTGGAAGGGGAGCAGGTCCAACCGATTTTGCCAACACATTCAGGAGGGGAGCCATTGAAGTTTGCACTTTTTTCCAATAGAGGGGAGAGAAGGGAGAAAGAGAGGAGTTAAGTTGTTTTAAATATTTCGGAAGTCGCTGTAAACTAAAACTAAAATAAAATAAAATATGAAACTTTGGTTGCCCCCTTGTCGTCTTCAAAATCTACCTCCCCCACACCCTAAACAAACCAAATTAGGATCTTTCCCACCTCTCCTCAAAAGAAAAGTGTCTCTTCCTCACCCAAAAATCCTTCACAAAAGAAACTCACAACAAACTGCTCCCTCTCCCCCCAAAAACCTCCCCGGATCAATCCTAATTCCCTCGAAAAACCCCCTCTCCCATCCAACATCACACCAAAAATTAATCTAACCAATTCTAACCTCCTCTCCCCCAAAAACCTCTCCCCAAAAATCTCCCCCGTAACTCACCCCTTTATAATAACATCTATAACAAACTTTCAATAGTATTACTAAATATTCTAAATTATTTACCAATATCAAAAATGCGTGTTTAACTAAAATAATATTAATGTGTAACACATTACATCACACCAAAACTCCGTTTAACACACAAAAAATAAAGTTGTATTTATCAACCCCAAAAAACAAATTTTTAGAACAAAAAAAGAAAAATTTTATATTTCTACCACAAATTCCCAGTCTAAAAACATCACCCAAAAAAACCATTTTTAGTTAATGTACATGTACACTAAGAGTATTTATGGAAATATCCCGACATGTAAAAGTGTAGTAAAACAAAACTCGACTACAAAAGAAGCACTCTAAGCAAAAGTATTAAATGAAGAGGACAAATCCGTTTACGTTTTGGTTCTTTTTCGCAGCACCCGTTCAGCACAGTTTGGAGGAAAGTTGGGATTTATAGATCATTGATTTTGAAAGGATTTGCATCGTGGTACAGAAAAGTTATGTGAATATAAGAGTATTGAACAATGTCTTCCGACGATAGAAGAAGATTGGGGAAGATTTACAAGCATTTTTGGAAAAGACGGGGGCAACGGGCAAGCGAAGGAGAAACCTTTCTGAGAATGGATTTTGGAACAGAGGAGAGGGGACTCCGATTAGGCAGAGGAACGGATAAGTTTGAGACAGATATTGGGGGCGAGCAGGCTTTTAGGGATTGGACTTGAGAGGGGGAAAAAAAAACAGGGAGGAGTAGAGTTTGTTGAGGAACTTCGAAACGACGGGACGGATTAAGATTTGTTGATATTCAGAAGGGGGCCCGCAAGGAGGGGAGAGTCCGAAGGATTGATTTTATTATTATAGGAGAAGGATGGGAGCATGACGGGCGAGAATTTTTGCGAGAGAGATTTGTAAATCAAGGGGTAGGGGGGATAGAGGATTTGGACCAGTTTAAATCCAATTAGAAAGGGAGGGACCAGGAATTTCAGCTTTTTGGGAGCACCCCAAATTTTGGGATTTGATGGAGTTTTTGGGGGGGTCCCGACGACGGGCCGAACATTTTAGAGGAGGGCGGGGGCAGAAGGCTTTTCGGGGAAATTGAGGGGACCGGGACCGAATTTGAAATTATTAGGATAAGTTTATCTATTGTATAAAAAATATAAGTATCTCAAACAAGAGTCAAAAGAAAAAGACTTTGGAAGGGGATTTTGGGGGACACCCGCCAGGGGAGGAGAGCTTTGGGGGAAGTTTGGGAGGATTTGGGTTTAGGGAAGGGAGGGGAAGGAACGGGGGAGGGACGTTGACCAAATTGAGAGGATTTTGGAAGGGGGCGACCGGGGGAGGATGGGATTAGCTTCGGACCGGTTGGGGGGGAAGGGAGGTTTAAGAAAAGGAAAAACGAAGATGTTTGGGGAAGGGTTTTTGGAGGGGTTTGGGGAGGTAAGAGGGGGGAAATCATTGGGGGAAGCAGAGACAAAGGGGGGGCAATTGATTGAATTACAACACATTTGATTTGGGGGGAGTTTGGTTTTCCGATAAGGAGGAACCCGGGAGGGGAGGCAGGATTTGGGAAGCGAGAGAGGGTTTTGAGAGGGGAAAGGGTTTAATTTTGGTAAGGAAGGTTTTATTAGTATCTCGATAAATCTACTACAACTACAATAAAACAATTTGAATAAGTAAAAGCGAAGAGAAAAGAAAGGGTCTTCTAATGTCAGGTTGCCTTTATAGAATATATGGAGTAGGTTTTAGTTTAGGATTTTTTATCGCAATACAAATTATTTGTGGTGTATGTTTAGCATGACTTTTTTTCAGCTGCTTCATCTGTGCAAATTGATATTTTGTATTGTTTTTATGGGATTTTGATTTAGGATTTGTAATTCGAAGTGTACACATATGTTTCACATCCTTGTTATATTTCCTATTATATGTTCATATATTCAAATGTATCACACTCATAATTCTTTTCGATACGCATTTATTAGTGTGGTTCATAGGATTTGTATTATTTATATTTATAATTGTAATTGCTTTTATAGGCTATGTACTACCTTGCACAATGATGTCGTATTGGGGTTTAACCGTATTTAGTAACATTTTAGCCACAGTGCCCATATTAGGTAGTTGACTATGTTATTGAATTTGAGGTAGCGAATTTATAAATGACTTCACATTACTGAAGTTGCACGTCTTGCACGTCTTAATGCCATTTGTGTTAATATTGGTGTTATTCCTGCATCTATTCTGCTTGCATTACTTCATGAGCTCCGATGGTTTCTGTGATAGATTTGCATTTTATTGCGAACGACTTTGTTTTTGCATGTGATTCTATCTAAGGGATATGTTTCTAGCATTCTTCATATTATTCTGTATGATGTACATAATTTTTATAAATTGATATTTTGTATTCCATGAAGAATCGTGAGTAATAGTCGACACTTTAAAAACCTCAGACAAAATCCTACCTGAATGATTCTTTTTGTTTTTATTCGGATTCCTAAAAGCCATACCAGATAAATTTATGGGTCTATTTTTAATGGTAGTGTTACTATTCTCATTATTTTTATTTATATTAAATTGCATATTATGGTTCGTATATTGCAGAAGCTCATTATTATGATTAACGTATTCTTTAATATTATTTTACAGTCTATGAATGAGCGGTTTTTTAGCTTTATACGTAGTACTAGCATACCCAATTTGAATGGAGCTCCAATTTTGAGTATTGGTATTATTTCTTATAGTTGTATGTAGATTAGATTAGATTAGATTAGATTAGATTAGATTATATTAAATCAGATCAGATCAGAACAGGTCAAACTAAAATATACATCAGTAAGTATACAAAAGTAATGTCAAAAGAGGAGTTTTGGACGGATTTAGGAAAGGAGACCTAGGAGGGGAAAGGAGGAGAGGGGGAAAGGGGGGAAGGGAAGGAATTTTTGAAGGATAAATTGGACTTATTTTGAAGATTTGGTTTGAGAAATTTTTAGCAAGGGGGAGAAGGATAGGGGAAGATGGACGATTTCGAGGGGAGGCAGGTCGGGCGACAGCGATTTTGAAGGCATTTTCCCAAGGTTAGGATTTTAAGAGAGAATTGGAGGAGGGGGATTTTTTGGGATTAAGATTGGCCTTGCCATTTAGCTTTAGAAGAAAGAACAGTTGATTTTAAGGTTTTAAGGGGATTGATTTTAAATAAGGGGAAAAGTTTTAGTTGTTACTTGAAGGTTTATAAAATCAAATCAAATAAGTTGATAATGTCAAAAAAAAGAATGTAAAAACAGCAGCAAATAAAAAATGTAAGGCTTTTAAATCCAAATAAGTGTAGTTTCACCACCCAAAATCCCAAAAACTGATACGAAAAAATAAATATATTTACAATTAGTCTAAAATAAAAAATATACAAAATTACAAGTCAAACAATCAAAAAAAAAATAATGCAAACACCAAGTTGCGATAGGTGTAGAAGTAAACAAAACACTTTCAAAAAAAAACCAAATACCACAGGGATAGCGCCAATACACAAAAATAAGCACGCCAAAAAAACACTAATCAAGTAGTTATTAAAAAAAGAAAAAAAAACAAAATTAATCAAAAAATAATTTTCGTTATATTTAACATCAAATACATTGAATACAATAAAAAAGTAATAAATTATAAGTAAAAGTATCAAACTTATACTGTACACTAAGTGAAAGTTTAAAAACACATAAAAAATATAATTTTTTGTCGAAACGAAAACTAAAAACAAAAAGCAGAAGTTATTCACGCTCAACACAAATAATAAACTAATTATAGCAAAACTATTCAATCCAACCACCGCACAGGTGCATGACTGCAACAAAATAATCTTAACAAACAAAATATAAAAATAAAAAAAACAAATTAACAAAATTATAAAAACAAAACAAAACAAAACATAAAAAGTCAACATATACATATATATAAACACCCCTAACTTAATGTAAAGTTGTTCCATAAACATAACAAAAAACGCCATATATAACTTCATCAACACCAAAAGCACATAAAAAACACACAACACACCTAATCATTCTTCATCAAACACCAAAAAGCAAAAGTCACAAACAAAAAAACAATAATTCAAAACCATAAAATACAACAAAACGAAAAGTAAAATAAAATTTACTAAATTCAACATATAATAATATCACAGAACCAAAATTTTATACCCAAAACGACTAGACATCAAAAGCAAAAAGAGCAATAAACTAAAAATTTCAAACAAAATAGAAACCATCACAATATGTGTAACAAAAATAAAAATAAAAACAGTAATATATTGCATAAGTATAATGATAAAAAGGAATCTAGTATCAAATGTCAAAAAACAAAACATAAAACCAAAACAAAACATAAATAAACACAAAAAAATAAAACATATGTATGAATCTAACAATGTAATTACAAAGATGTTAATCAAAAAAAGTCAAATCAAATCAAATGCAACAATATACATTGTAGCATAATCACACAAGATAATAAAACTATAAAAGAACAAAAAAATAAAAGTATGTAAAAAATACAAAAACAAAGGATTTTTTGGAATGTTTGGGGACAGTTTTGAGGTATTTGGGAAGGGGGGAGAAATTATGGGAGGGGAACAGATTTTCAGGGCGTTTGGGAAAAGTTTCGTTACTAAAAAGAAAGCTAAAAAAGTAAACAAATTAATTTTGTTACAGCTACAAACGAAAATAGTAAAAACCCAAGAGTAAATAGAAATAAAAGTATAAATGTCTGTGCTGTAGTAATCTTCAATCTAAAACAAATTACGCGTGGTACAAAAAAACAAATAATTAAAAGTAAAATACTCTTAAAACACAAAAATAAACCACCAAAGCAAAGGCACGCAAATAAAATAGTACTGATCAAAAGATGATTTATCTCTAAAACTGAGTATATAACAAAAAAAACGCCGGAAAATTCTGTGACAAGTCCTGCCACCAATTCACTCTCGCACTCCATATAATCAAAAGGCAATCGTAACCCATCAAGTAACAATCCAACTCAAAAAACGCAAAAAAATAAAATACCAAGCGCAAAAATATTATAATTATATAATTGCCCAACAGCTAAGTCTTTCACACCAAAAAAACTAAAGTAATCTAACACGTAAAACGCATATAACAAAATTAAAAGCAAACTTTCCGACAAGATACCAAAAAAGAGTGTTCTCATCGCAGCAAGATAAATAAAACAGCTAGAGAAAAGAAAGCAACCCACCAAAAACACACTAAACACGTTCAAAAACAAATGCACACCCAAGTAAAAGAGTAAAGTAAAACCTTTATCAAAAATGATAATGTAACCAAGTGGTAGAAAGAACCAAGGAAAAAAAATACAAAACAATGTAATAAGGGTACCTCCCAAAAAATATACAAAGTCTACACTTACCACAAAAAGAGCAAATTTAACAAAAAGTTTAATACCATCAGTTATTGGAGTAAGTAAACCGAATAAGAATAATGCAGGGCCAATTCTTAATTGCACTAAAGCCATCACTCTCCGCTCACATAAACTAACAAATCCGGACAAGACTAGTAAAACAATAATATATACCAACACAATAACACATACATCTAAATAAAAGAGCAAATGAGTTTTATATTATCATTTTGAATGTTATTTTTAGTAGATTCTGTAATAGTATTATTATCTTTTGTAACATTTTTATGCATATGGATTTGTATGTTATTTCTATCCACAATAGTGTTAGTCACAAAAATAAATAATGTGTATTGCACATGGGATTTTATATCTTCAAAATTCATAGACTCATATTGATTTGCTTTAGGTGGCATGTATTCATTATGTCTATTACTACGTCTATGTCTATTACTGTATTTCGGTTGCCTAAATTTTGTAAGTTTTGATCTATGTAAAGTCATAGGATTTCAATGATACTGAGTATATTTTTTATTCGGCGAAACTACAATTTTTAGTAATTTGATACTAGAAAGTGATTACTTAATAGGAGATATGCGATTATTACAATGCAACCATGTATTAACGTTATTAAGTCTGGTTATATATAAATTATGAGTCTCTGCTGTTGATGTAATTCATTCATTCACATTATCAAGTTTAGGTGTAAAGGTAGAGAACCCGGTAGGTGTAATGAACTAATATTATTTGCATCGAATAACGCAACAATATACGGGCAGTGTAGCGAACTTTGTGGAGTTTTACATGGATTTATGCCTATAGTAATATGTTTTATATAAAAGGGTGTGTAATCTACAAAAAAGGGGATTTAAGAGGTTTCGATTGAGTCGAGTTTTTGATTTATTATGTGTTAGGACATATGATTTTATACTATGATGGTTCGATCTAGATTTCATTTTATACGACTTTGTATTTGATTTTATCGTCTGCATAACATTTATATTTATCTTTGTATTAGGGTTCTTTTTAAGAATATTCTTTAGTTTTGTATTCGTATTACTATTTATAACATTTTTCGGAAATTTTTCTCTATGTATGTTGTTTACAGGTTTTTATATATTTTATATATATATAATGTATAATTTTATATGTTTTTTCTTCGTGTTTGGAATAAGTTTCATATTGTACTATATAGAATTTTTTACGTATTTAAATACATGTATATTCTTCGATTTCTTAGGGTTTTCAAACTTCATTTACAACTTCTTCGGTATTACGATACTATTTAACATAATATTTTGTGCATATCTATTCTGTCTGTTTTACTTCATAATATATTTTTTATTTTGTTTTATATTCTTCGTAATTCGATGTCTTTTTATAGTAATATTCGACCACTTATTCTTTAATTTCGATATTTTCACATCAATATTGTTATGTGACATAACATATCTAGACTTTATATGTTTTCTAATGTTATATTTTAATTTCATATCCAATTTTTTGTACGGATTCTTTTCTTTTATACTAGTGTTAGGTTTAGTATTTTTATTACTGTACTATGTAATAAGTATATTTTATGGATTCACATTTGTTGTGTACGGGATAGTATCAAGTTTAGTGTATCTAATGCATTGATTATATATAATATACAGCAGAAGTTGTTTTACATTAACACCATCAATCTTAATATTCTTTAAATTCGTGTATTTTGATGTTTTTTTTGTATTCGTATTTATACTAATATTATTCATAATATCATTTTTCAGTTTTTTTTTAAAAGATTTCCTTTTTTTATCATTATATTTTGATGTGTTTGGTTCGTTATTTAATTACGACATACATACATATAATGCATTTAACTTCCACACCCACCAATATAATATAACCCAGTTATTATCAATTTACATGTAAAACAACAAAAAAGACTGTCAAAAATAAATATAAAAAACAAAGCAAAAACACAACAACAACAACAAATAATCTAACAATATATGTGCGAAATCTATAACCAATAAGTATAAAGCCATAACACATGGTAGCCAAGTATAAAAGTAAAAAAAACAAAACAAATTATATACAAGTAAATTAACAAAAAAAAGGCAGTAATCTCAAAAAAAAACAACACTAAATAAACAACAACAAAATAAAACTAAAGACGCTAACACAAGCATACCATATAACATAAAGGAACTTCAAAATAAAAAACTAATAGGGTAATCAGAGATTCTCCTAGGAAAAGCAAATAAGCCTAGACTATGCAAAGGGAAAAATAACATATTCGATCCACATCATAATGACAAAATAAAGAAGAACATTCAAAATAAATATAATTCAAGTGGTAATCATTTCATTAGGAAGTGAAAAAACCCACCAAATACGCCTACTACCGCACCAAGTGATAACACATAATGGAAATGCGCAACCACAAAATAAGTATCGTGCAACATAATATCTACTCCTACATTCGAAAGAAACAACCCTGTTAACCCCCCAACCAAAAACATAAGAATAAACATATAAACAAAGTAAATATCTAATACAATTGTCATATCAGTGTACAAAAAACTGTATATCCAATTGAAAAGTTTAATACACGTAGGTAAACCAATAAGAATAGTAACACTACCAAAATACGCCCTAGAATCAACATCTAAACCCACGACAAACATATGGTGTGCCCAAACAAACATACCTAAAATAGAAATAAGTATCATGGAGTATATCATAGCAACCGCACTGAACACACACCTGAAACCTACAATCTCAATTATACTGGACACAAGACCAAAAACTGGAAGTATAATAATATATACCTCAGGATGCCCAAAAAATCAAAATAGATGTTGAAACAGCACCAAATCACCCCCTCCAACAACATCATAAAATGATGTATTAAAATTCCTATCACACAGTAATAATGTAACCCCACCAGCAAGTACCGGTAAAGCAATAATCAAGAGCAAAGAAGTAAGCAATACACCCCATATAAAAAGAGATCATACCAAAAAACTAAAGTATTTCCTTCTACAACAAAAAATAGTGCCAACTACATTAATAGAATTCAAAATACTAGAAATCCCCAAAAAGTGTACAGAAAAAATAACAAAATCACATGCCAAACTGGAGTGGAAGTCAACACAAATAAGGGTAGGATACAAAGTTCATCCAACACCCATCCCTTCTTCAGTCAAAAATCCACTCACAAGACACCCAAAACCACCTAAAAACATCCAAAAACTCATATTATTCAAACGCGGAAAAACCATATCAGGAAATCCAACCATCACAGGAGCAAAATAATTAGTAAAACCACCAAGTGTAACAGGCATAATAAATGCAAAGATCATAATTAAACCATGTGATGTAATTAAAACATTATAAAATTGATAATCCCCAAATAGAACACCACAACCAATTAAAGACAACTCTAATCTAATAAAAAGTGAGTATACATAGCCAACAAATCCACACAAGATTGCAACTAAAAGATAACAAATCCCAATCATTTTATGAGACACACTCAAACACACAAGGCACAAAAAAAACAAATTCGTAAAAGTAAAAAGCAAAACTTATGTTATTATAAAATTAATCTAAAACAAAACCCCCTTCGCTTTATACAGAAGTAACAAACAAACAAACCCCACAAACCATCCTCCTCACCAAACAAAACCCACCCAACCTCCTCTCAAAATCCACCAAATTCCCCCCACAAAATCCCCCATCTATAATCGCCCCCTTCTCCCCTTCCCAACCCCTCCTTCCTCTCCCAAACAAACCCCTCCCTTTCCCCAAATAAATCAAACCAAAACCAAAAACCAAACTCAAAAAGCCACATAACAACAATACTATGTTGAAAATAAAGTATTAAGTATATAAAATAAACTACATCGAAACACAAAAGTAAAGTTAAATTGGAGTAATTAAATGTTCAAATTAAGTGTAATTTGTATAATATTTATAATATTAATTACAACAATAACAAATATATATGTATATTATAGTTTTTGTGTCACAATAGAATGAAATTATATATATATAAATCTATACGTAAATTACACCACCTTATGATTTGTGTTATTTATGAGTTTAATATTATACACATTAGTGTATATGCTATCAAAAAAAATAGTATCGTATGTTAAGTACATGTACATGATAATATTATATGTATTCATATGTACAGATGTAATTTTAATTGCAAGCATAGATGATTTCATAAGTTTTATGATATTATTCGAAAGTCTATTCTTTCCTATCTGCATAGTAGGTCTATTTTTCAACTTCAACAATCGTTTTATATTCGCAATATTTTATTTAATAATATTCAGCTCAATAAGTTCCATACTATGTATAATTGTATGTATAATAATACTATCACATTTCAACACGTTAAATCTACAAGCTTTCATCGATATATGTTTTTTCGACAGTGTATATTTATCAATATTTATATGAATACTTTTATTCATAATGTTTGCAATAAAATACCCAATATGACCTCTCCACATATGACTACCTGAACTACATGTGGAGGTGACAACGGAATTAAGTGTATTACTAGCGAGTGTTGTACTTAAAATAGGTTTTTTCGGTATGTATAAATTCCTTTTTATGGCATTCAACACAATATCTCTGTGATTTTTAGGATTTATAGACAGCATAATAATACTAGGGCTGTCTTTTATAAGTATATCCATATTATTCATAACAGATTACAAAAAGGTAATAGCTCATTGATCAATTTTACATACAGGTATCGGATTAATACTGTTATGACACAATGATCTACTTTATATAGGAGTACTCATATTTTGTAATCTGTCACATATAATAAGTTCAGCCTTTATGTTCATAACAATAGGATACATGTACGACAATTATGGGGTAAGAATTTATATATTAATGGTATCCTTTTTCGGTATAAGTATGTGAAGTTCAGTATTCTTAAGCCTATTTTTATTCAACATAGATTTTCCGTTTATGCTGTTATTTTACATCGACATCTTCGTATTACAGGGATTAATTTCTATATCCTTTGTATACATAATATGTTTCTACACAATAACATTATCAATCTTTATATCCACAATATACATATACATATGTCTCAGCTACTATTCATTCATATGATTAGATAAATATTTACGCCTGGATTTATGTATAAACGATATATATGTGTATGGAATATTGTCTTCAATAATGCTGATCCTTTATTACGAAATATATTTAATATTTTAATATCCCACCAAGTTAACTAACACAATAATAACAACAATAAAACCAAATAAAGGTCAAAAATCTCCTCAAACCACCCCTTTTTCCATAACCTCAATCCCAATTTTTAATATCCATTGAAGTATCTCCTCCTCCTTCTTGAATTTAAATCCGTGAATTCTTCTCCCCAATGTCACCCCGCTCTGCTCTCTGCCCCCTAAAAATCCCCAATAATTCTTAACGAAATCAAATCAATATAAAAAAAGGCGAGGATTTTAAGTTTTTGGGTTTGCTTTGTTTGGGAGAAAGAGCCCCCGAGCCCAGCCGGAATTCGACGGTTTAAAGCTTTTTCTTGAATAAATTAGGAAGCCGGGGGGAAACAGTCGAAAAGATTTTATGTGTGGGGAGAACCCTTTGTTTGTTATTAAATGAATACGCGTAGTTAAATGAACGAGGGTCTATAAATATGTTTTTGTTTTTTTTTGCATTTTTCTTCACATTCGGACTTCTAAGCGGTAGCGTAACATTTGGAAGGAATTTTTTAAGTTTTTGAAGCACTATCATATGCACTGTATGTGTAAGCTTAAGTTTTATATTCATGTTCATAATAATACCAGTATGCCTATACAATTATACGTATTACGATTTTTGTATAATACTCATGTTAGATTTTTGTGTAATACAATTAACATTTATATGTACATGTATGAATCTGTTCATTTTATTCCTAATAAACACAATATTTTGTTTTATATTATATTACGCATTCTATTACATGTATTTTGATGTATTCCTAAACCGTTTTTTCAACATATTCTGATTATTTATATTATGTATGAACTTTTTCATAGTATCCTACGATTTATTAACCGCCTACTGTGGTTGAGAACTTCTCGGACTATTCTCATTCTTCTTAATATCATATTTCTGGTACAGGTTTTTTGCCTTAAAATTTGGATTTAAGGCATTCTTAATAAGTAAAATCGGAGACATATTGCTAATCTTCTCATTCACCATAATGTTTACAATGAACGGTTTTTGCATGACAACCTTCCACTATATAAATTTTTTCTGTGTTGACTATTATTATATGAGTTTCTTTCTATGTCTAATATTAAGCTGTGCATCTACAAAAAGTACACAATTTGGCCTCCATATTTGGCTCCCAGATGCTATGGAAGGTCCTATACCAGTAAGTGCCTTAATACATGCTGCAACATTGGTAGTATGTGGTATAATACTAATAGGGCATGTATATTGGTGTATAGACTTCTGATTTAGTTACTTTTATTACATAATATATTGGTTAACACTGATTATAATATTAATGACAGCTAGTGTTTTTTACAATTTTGATGTAAAACGATATATAGCATTTAGTACGATATGTCAGATAAGTTTTTCTATGTTTTGCTGTGTATGTGTAGATCTGTATGTAGGTTGTCTTTTTTTCTGTTACCACATGTTTTACAAAGCAACTTTATTTATAGTGATTGGAGTATGAATTCATTTTTTTTTTGGTCTGCAAGACATCAGATGCTATTTTTTTTTATATTTTTGTGGGTGTATCCTCGCAAGGACCCTTTTAATATTTGCACTGCTAAATTCATGTTCATTATGGTTTTTATGTGGGTTTTATTGTAAAGATTTATTGTTAGCATTATTAATGATAATTTCATTCCACAACAGCATAGAATTACTTTTTATAACAGTTATATTTATATTTTTAACAGTCACATACAATTATTTTTTACTATTTTTTTTATTATTTGTATTCAAATGTTTTTGTTTAGTGGACTGTTTGTTCCTGTTATTCGATTTCGAATGTTGCTTAGTAATTTCTTCGCTATGCCTTTACATGTGTTTTTTAAGTATATTTCTAATGATCGATTTTATATATATATTTATATTCTCAAGTCAATGTTATTTCTGAGCATTTTTTCTATATTATATCAATTTTTTTGATATAGCCATTTTCATAATATTTATAATCATAAGTATTGCGTTTACACATTTTGGTTGTGTCTATTTCTACATGTTTAACATAGATAGTATCATGTTATTCTGACGATTATTTTTATTAATAACTAGTTCTAGTGTATTCTTAGTATTTTGTTGTTGATATTTTATATGTGCAACCATGTATACAAGTTTATTAACATGAAATATAGTTATATATTGCCGATATAACCTAAAATATTGTCTATTTTTCAGTATATTATGAATACTATATATATAAAATAAAACAAAAAATAACAATTAAAATACTAACATAATCTAATCTATCGGGATATTAAAGAGCTAGGGCAGATGCCCTAAGTTGTTTGTCAAAGGCGAAGTCTATATGTAGAAACAAAAACACAAATGAAAAATAGTCAAGTAATGATAAGTTACGTAAGAGATCTTTTTATGTCAAAAAAGTATGCAATTACACTAAAAGTAGTTTAACACAAAATAATATTAATTTAATTCTGAAGTGTAACCTACCAAGTAAAGTACATGTTTAAAGGGAAAAAAATAGAGACAAACTTGTCTAAAATAATGATGTTATGTCATGCAACCACAACACCCAATGGTGAGTAACCAGTAAAAGTACATAAAACTACAAACACAATTCCACAAGTTAGTACAGCGTAAGCAAAATAAAACACAAAACTTAGCATCAATACTACTAAAAAGGAGTAAAGTGTAAAAAACAAAATGCTAGGGGCATAAAAGCGATTAGGTAGTAAATAACACGCAGAAAGTGTGTGTAAGTTTACAACAATCCATATAAAGAGAAATACAGTCAAATTTTCAAAAAAAAAGTAAAATATATGCACAAAAACACGTAGCGTGGTGCAAAAATTTGTGTATTTCTGTAAAAATATTTCTAAGCACCTCACAAATTAATTTTAGAATGACTACAATATAAGCGTAACTATAGAAAATAAAACAGGACAATAAAGTAAATAATATCACAGTGTGCATTTTTCATCTATAACCAGGTTGTAGTTTTTAGCAGCTGTAGCGTAATACCCAACCGCTATGAAAGCAAATTGCTTCACAAAAAACATGTATCACATAAGTAGATGATATAAATTTACAAACAAAAAGGCATAATGGATCAAAATCTAGGAGAAAATCACGACAATTCTGTAAACGAGAGGTGTTACAAAAAGTATGGAGGTGTCTACAATAGAAAGTTTTCGTGCACTCTGTAAAAATATATGTGAAGGAGATTACAGTCAAATTTTAAATACACTATAAAAATTTGTGTAAAAAACCGTAAAATTTCGTGCTAAATTCTGAACGCCACCGTGTTTACCAAATTTAATCTGTAACAACCGTATAAAGAGAATCCCAGTCGAATCAAATCACAGGATGATATATACGTAACACGATTCACCACCACTCTAGCATCAATCACTACTGACAAAATAACATCATTCCAACTCATCACCTCCCATAAACCTGGTATCTACACCAATAATATAAAACCAAGAAGTAATTCTACAAAAAACACTACTAGTCAAATTTAACCCACAGTCATTATAAACGTAATACCACCACCCCACTTGCACACCAAATACAACTGAGAACAAAATCACCTAATACTTAAAACCCTTCAAACCCAACATACATTAGTCATACAAAACCGAGAAAATAATTCCACCAAAATATATTACCACCCACCATATAAAGATATTCTCAGTTAAACATCACAATTCAAGCCACGATATGTAAAGCGCTATCACACGCAATATCCAGCAATTATCAAATTACCCCACAAAGTACATGTATCAAAAAATGTAAGTAGAAAACATAATTTTACAAACAACCAGAGGTTGTATCGAGGTTATGAACCAAAAATCTAGAGTAACATCAAGACAATGCAGTAAACGAGAGGTGTAACAAAGTAGTGAATGTTGCACAAACTAGAAGGTATTCATGCACATTTACAAAAATTTATGTGAAGAAAATTACAGTCAAATTTTAGAGAAATTTCAAAAATTTGTGCACAAAAACGTAAGATTTCGTGTCAAATTTTGAACGAGCCCGTTCACCAAATTTAACATGTAACAATTGTATAAAGATAAGCACAGTCGAATTTAATCACAGGGAACATATACGTAACGCAATTCTCCACTATTCGAGCATCAATCACCATTGAAAATAACATCATTTCAAACTCCTAAACCTGGCATCTACCTCAATAACATAAAAACAAGAAAGTAGTTCCACAAAGTACATTATCGACAACTATATAAAATATTCTCAGTTGAATACAATCCAAACCACCCTATCCGTAGCACCCAGTATTCAGCAACTATCAAATTAAATCGCTTCACAAAGGGCACGTACCAAAAAACATATGCAGAATAATATAAGTTTATAAATAACAGGGTGTAAAGGTATTATACAACCAAAAGCTAGGAGTACAATTTAAACAATGCTGTAAACCAAGAGGTGGCACAAAGAAAAAGTTTTCGTGCAATTTTTAAAGATTTTAGGTGAAGATAATTTCAGTTAAATTTTAAAGAAATTCTAAAAGTCTGTGAACAAAAACATAAGCTCTCGTACTAAATTTTTAAGTATCACGTGTGCATCAAACAAAATCTATAACAACACATAAAAATAATCCCAGTTACATTTAACCGTAGGATAAACATAACCCAATCCACCACCCGAACATCCACCATAACTGAAAACATCACTACCACAAACAACCCCTAAGCCTGGCATCTACTCTGCATCGATAACATAAAAACAAGAAAGTAGTTCCACCAAAGTACATCACCGACAACTATATAAAATATTCTCAGTTGAATACAATTCAAACCACCCTATCCGTAGCACCTAGTACTCAGCAGCTATCAAATTAAATCGCTTCACAAAGGACACGTACCAAAAACATATGCAGATAATATAAGTTTACAAACAACAGGGTGTAAAGGTATTATATAACCAAAAGCTAGGGTACGATTCAGACAATGCTGTAAACCAGGAGGTGTCACAAATAATTATGGATGTGGCATAAATAAAAAGTTTCCGTGCATTTTTTTAAAATTTCAGGTGAAGGGAATTACAGTTAAATTTTAAAGAAATTATAAAAGTTTGTGCACAAAAATGTAAGCTCTCGTGCCAAAGTTTAAGCACCACGTGTGCATCAAATCACCATCCAAATTCCACGCCACCCCCATCACGTAAAACTGAGAAAGTAGTTTCACCAAACAATTCCTGTTACCACCACGTAAAGATACTACCAGTCAAATGTATTCACAGTCATCATATATGTAATGCACCATACACCACCCACACATCAAACATAACTGAAACTATCATCACCCCAACACGTAAATATACCCAATTAAATTCCACACCAACCACACAAAATTAAGGAAGTAGTTTCACCAAAGCAAACACACAAGTACTACATAAAGACGTCTCCAGTCAAATTTTCCCACATCCCTTATATGTAAAATACACTCCACCCAATGCCCGTGTATTAAACATAACTGAAAACAACAATACCGTCACCTATACACCATCCAAATTCCACATCAACCCCATCACGTAAAACTGAGAAAGTAGTTTCACCAAACAAGTCTTGTTATCACCACGTAAAGATATTACCAGTCAAATGTATTCACAGTCACCATATATGTATTGCACCATTCCCAACCCACACATTAAACACAACTGAAACTACCATCACCTCAACATGTAAAGATACTCAACCTGATTCTGCACCAACCCCACAAAATTGAGGAAGTAGTTTCACCAAAGTATCACTCCAATCAACGTATATTGTTATTCCAAGTTAAACACAAGCACAGTCGTCATATATGTAGCACCCCACCCAATTGCCTGTCACATCTAAAAATAGTCTCACCAGTCCACGTGCGCACACCCGGATAATAATTACAAGATTATAGTTATATTCCTTCTTGTTATTATTATATGTTTTAGTAACGTTTTTAAAAATATAGGGAACCTATATTTGTAAAAACTTTCTCCCGAAACCCAAAATTTTAATGAAATTTTTGAATGGCAGTCAGTAAGGGTATATGGGCAAACAGATGTAAAGCAAAAGGAACCTACATTGCAATCTCCAGTGTAGTCAACTGATAAATGATACCACAACCACGCGATATTAACCAAACTAAACATTAGATGCACTCCCGTAAAGCTCAAAAAATTAGGTGCAACCTTCAGCCATCATCTACGTTACTATCACTGCAGGCCACACGTATCAAATAGAACTCAAGTTCGGTATCTAAACCTATCGCAAGAACACGGAAAGTAGTTTCACCAAAGTAGCCCTCCAACCACAGTATAAAGACACTCCAGTTGCGTTTAACCACAGCTATCATATACCGTAATACACACTAACTCCCACAACATATTGAACCCACTTGAAAACTGCATCACCACAACACACATCCCACCAAACCCGACCGCAACCACACAAAATCAAGGAAGTAGTTGCCACCAAACAATTCCTGTTATCACCACGTAAAGATATTACCAGTCAAATATATTCACAGTCATCATATATACAATGCACTCTACTGTTTCCGGTACACCAAATGCAACTGAAAACATCACCACCTCAACTCTTAAATATACCCAATTAGATTCTACACCAACCACACAAAATTAAGGAAGTAGTTTCACCAAAGCAAACACACAAATACTACATAAAGACATCTTCAGTCAAATTTACCCACACCCCTTATATGTAAAATACACCCACCCATGCCCGTGTATTAAACATAACTGAAAACAACAATACCGACACCTATACACCATCCAAATTCCACGCCAACCCCATCACGCAAAACTGAGAAAGTAGTTTCACCAAACAATTCCTGTTATCACCACGTAAAGATACTACCAGTCAAATGTATTCATAGTCACCATATATGTAATACACCATACCCCACCTACACATCAAACACAACTGAAACTATCATCACCTCAACACGTAAAGATGCTCAACCTGACTCTACACCAACCACATAAAATTAAGGAAGTAGTTTCACCAAAGCAAACACACAAATACTACATAAAGACATCTCCAGTCAAATTTACCCACACCCTTATATGTAAAATACATCCCACCCATGTCCGTGTATTAAACATAACTGAAAACAACAATACCGTCACCTATAAACCACACAAATTCCACGCCAACCCATCACGCAAAACTGAGAAAGTAGTTTCACCAAACAATTCCTGTTATCATCACGTAAAGATATTACCAGTCAAATGTACTCACAGTTACCATATATGTAATGCCCCACACCCCACCAACACATTAAACACAACTGAAACTATCATCACCTCAACACGTAAAGATACTCAACCCGACTCTGCACCAACCCCATCACGCAAAACTGAGAAAGTAGTTTCACCAAACAATTCCTGTTATCACCACGTAAAGATACTACCAGTCAAATGTATTCATAGTCATCATGTATGTAATACACCATACCTCACCTACACATCAAACACAACTGAAACTATCATCACCTCAACACGTAAAGACGCCCAACCCCGCTCTACACCAACCACACAAAATTAAGGAAGTAGTTTCACCAAAGCAAACACACAAATACTACATAAAGACATCTCCAGTCAAATTTACCCCCATCCCACATATGTAAAATACACCTCACCTATGCCCGTGTATTAAACATAACTGAAAACAACAATACCACCTATACACCATCCAAATTCCACGTCAACTCCATCACGTAAAACTGAGAAAGTAGTTTCACCAAACAATTCCTGTTATCACCACGTAAAGATACTACCAGTCAAATGTATTCACAGTCATCATATATGTAATGCACCACACTCCACCCACACATCAAACACAACTGAAACTATTATCACCCCAACACGTAAATATACCCAATTAGATTTTACACCAACCACACAAAATTAAGGAAGTAGTTTCACCAAAGCAAACACACAAATACTACATAAAGACATCTCCAGTCAAATTTTCCCACACCCCTTATATGTAAAATACATCCCACCCCAATGCCCGTGTATCAAACATAACTGAAAACAACAATACCACCACCTATACACCATCCAATTCCACGCCAACCCCATCACGCAAAACTGAGAAAGTAGTTTCACCAAACAATTCCTGTTATCACCACGTAAAGATATTACCAGTCAAATGTATTCACAGTCACCATATATGTAATGCACCACACCCCACCCACACATCAAACACAACTGAAACTATCATCACCCCAACACGTAAATATACCCAATTAAATTCCACACCAACCACGCAAAATTAAGGAAGTAGTTTCACCAAAGCAAACACACAAATACTACATAAAGACATCTCCAGTCAAATTTACCGCACCCCTTATATGTAAAATACACCCCACCCATGCCAGTGTATTAAACATAACTGAAAACAACAATACCGTCACCTATACACCATCCAAATTCCACGCCAACCCCATCACGTAAAACTGAGAAAGTAGTTTCACCAAACAATTCCTGTTATCACCACGTAAAGATATTACCAGTCAAATGTATTCACAGTCACCATATATGTATTGCACCATTCCCAACCCACACATTAAACACAACTGAAACTACCATCACCTCAACATGTAAAGATACTCAACCTGATTCTGCGCCAACCCCACAAAATTGAGGAAGTAGTTTCACCAAAGTATCACTCCAATCAACGTATATTGTTATTCCAAGTTAAACACAAGCACAGTCGTCATATATGTAGCACCCCACCCAATGCCTGCCACATCTAAAAATAGTCTCACCAGTCCACGTGCGCACACCCGGATAATAATTACAAGATTATAGTTATATTCCTTCTTGTTATTATTATATGTTTTAGTAACGTTTTTAAAAATATAGGGAACCTATATTTGTAAAAACTTTCTCCCGAAACCCAAAATTTTAATGAAATTTTTGAATGGCAGTCAGTAAGGGTATATGGGCAAACAGATGTAAAGCAAAAGGAACCTACATTGCAATCTCCAGTGTAGTCAACTGATAAATGATACCACAACCACGCGATATCAACCAGACTAAACATTAGATGCACTCCCGTAAAGCTCAAAAAATTAGGTGCAACCTYCAGCCATCATCTACGTTACTATCACTGCAGGCCACACGTATCTAAAACCTATCGCAAGAGCACGGAAAGTAGTTTCACCAAAGTAGCCCTCCAACCACAGTATAAAGACATTCCAGTTGCGTTTAACCACAGCTATCATATACCGTAATACACACTAACTCCCACAACATATTGAACCCACTTGAAAACTGCATCGCCACAACACACATCCCACCAAACCCGACCACAACCACACAAAATCAAGGAAGTAGTTGCCACCAAACAATTCCTGTTATCACCACGTAAAGATATTACCAGTCAAATATATTCACAGTCATCATATATACAATGCACTCTACTGTATCCGGTACACCAAATACAACTGAAAACATCACCACCTCAACTCGTAAATATACCCAATTAGATTCTACACCAACCACACAAAATTAAGGAAGTAGTTTCACCAA
>Ca37
ATACTGCATAAAGACATCTCCAGTCAAATTTACCCACACCCCTTATATGTTAAAATACACCCACCATGCCCGTGTATTAAACATAACTGAAAACAACAANNNCNNNTACCTATAAACCACCCAAATTCCACGTCAACTCCATCACGCAAAACTGAGAAAGTAGTTTCACCAAACAATCCCTGTTATCATCACGTAAAGATATTACTAGTCAAATGTATTCACAGTCACCATATATGTAATGCACCATACACCCACCATACTTATACCCAGTATCAAACACAATTGAAAACAACACTATTACAACTTCTAAAATCGCCCAACTTCAACGGCCAACCTATCACACAAAACTGAGAAAGTAGTTTTACCAAAGTATCTTCTCACCACTCACCATATAAGGTATCTCTATCAAGAACAATTCCAAATTCCATCCATCTACGTCTCATCCCCAAAAACCACCACAGTAAATTTAGCCACACAGAATGCAGAAATCAGTTCAATAAAATCACGTCTTGTACTCACACAGAATAAACACCACACCTTAAACACCCACCACACATAAAACGTAACAAAACAAAACATAACCAAAATACTTTATTATATAATAATGAATATCCATGCACTCAATTATGGTATCGAAATTTCGTATAATAATATTATTATTTGTATTATAAAAACTTACATGTATTATATTTAAGTATTAAATTTGTTGTTTTATATTTAGATTAATATTTAATAGTTAATACAAAGAAGCAAGACAAATTTAAAACTTGTTGAACTGTAATGTGTAGTTTAATACTTTTTGCTTAATGTTTAAATATTTAACTATAGATGGCACAGTTGTTATATATGTACCAAACAAGCATAGTAAGATTATTTTATCTAAATTAATATATAATTATTCGAATACATTAGTCACCGAATATTATGAAAAATTTAAAAATTAAACATTTAAGCTGATAACCACATTCAAATCCACCTACATTAATTTGAACATTAAATACCACACGCGTAAGTTGTTATTCATAAATACTACAAAAAGACGTAAGCAGCAAACAAAAATTAATTGTCAATAATATAAATTTAATATTTAATATCTGTTACACAAAAAGTAACTAAGCATAATCAATAAGTATTATTATAAAAAATATATTTCTAAGTATATAAGTATATTGTTAATAAAATTATCGTATTTTAAATGCGTTTATTAAATGCGTTCGTCTAAGAACTTTATTTAAGATTATTCTTGTATATATATATATAATTTAATAATTCTAAAAAATTACAAACTTCCTCAAAAAAAAAGATATAGTAGCATAGTAATTTGTTAACTAATTATTAAAGTGTTCCACAGAAATTTTTGAAGTTACAACAAAATTCATAAATTGTGAATTAAAATCAAAATTTTAAAAAAAATTAAAAAATTAAAATAGGGCAAGTCCTACTCTCCTTTACAAAGAGAACATAATACATATGTAATTGTATGTTTGATTGGGGCAATACTATATCTCTATATATAGCAAAAGAACTATAATTATTGAAATAATAAAAGGTTCGAGCAGGTTAACAAGCATTAAAACTAAATGTGTTTCATCGTCTACTTATTACTAAAAAATTGATTGTTCATCAAAAATGTAATTCGTTAGTTGGGTTAAAATCGTTGTAAAGCAGATTTGTTTATATATTTAATTACCATAAAACATAAAAAGTAATACAAGTACGCAAGGATCGATTATTAGCAGTCTAAGAACGTACACACAAAAAAATATTGTGTAACGTCTATTGTTATTATTCATATTAATTAATTTAAAAGTTTTATCATTTTATATTAGTTTATTTTTTAAAAGGAAAAAAATCAAATTTTAGGAATAGATAATAATAATTTATAATTTTGATTAGATATATATGTTCATGCTATATAATGGGTGTGGAAAAACATTAAAATACAAAATATATCTAAATAATAAATTAAATGAATCTATCAGTCAGAAATGGATGCCAGCCGTTGCGGTAATTTCTATGCTTTTAAATATTATACAATCACCACACAAAATTGTTACTGTGCAATACTAACCAATAAAAAAATCATAAAGTATTTTATTTGTTTTTAAACACCATCTGGTATACGCAAATGCTAAATTATAGTAATTATGAATTATATTATATTATATTTATTCACATACTTACAAAAACAAAATTAACATATTTTGACACCATGATAAGGCATATAACTTGAAAGTGTAAATTTTATATTCAAAATTTATATTTTATATAAAATCAAAAAATTAGATAAAACAAAAAGGTAAAAAGGTATTGTTGCCCACCAATTTTTATAATAAAAATAACGTGCAGTAATTAATGTATTTATAAAAATATATTAGCAAAATAAASCCTAAATACACATAATATAGTAATAAGTAAAAGGAGGGAAGTGTTGGGGACCAGGTTTTCCCGTGAAGACCAGATGAGTTGTTCCGGGAATTCCATTTGCGATTTGAGGGGGAACGGAGCCGCGAGGAAAGCCTTTTCCATTTGAGCAAGAGTTTTCGGGGGGGAGGGGGTCACCGGCCTTGAGTTTAACAGAGACTTTCGTTTCCTTTGGAAGGGGAGCAGGTCCAACCGATTTTGCCAACACATTCAGGAGGGGAGCCATTGAAGTTTGCACTTTTTTCCAATAGAGGGGAGAGAAGGGAGAAAGAGAGGAGTTAAGTTGTTTTAAATATTTCGGAAGTCGCTGTAAACTAAAACTAAAATAAAATAAAATATGAAACTTTGGTTGCCCCCTTGTCGTCTTCAAAATCTACCTCCCCCACACCCTAAACAAACCAAATTAGGATCTTTCCCACCTCTCCTCAAAAGAAAAGTGTCTCTTCCTCACCCAAAAATCCTTCACAAAAGAAACTCACAACAAACTGCTCCCTCTCCCCCCAAAAACCTCCCCGGATCAATCCTAATTCCCTCGAAAAACCCCCTCTCCCATCCAACATCACACCAAAAATTAATCTAACCAATTCTAACCTCCTCTCCCCCAAAAACCTCTCCCCAAAAATCTCCCCCGTAACTCACCCCTTTATAATAACATCTATAACAAACTTTCAATAGTATTACTAAATATTCTAAATTATTTACCAATATCAAAAATGCGTGTTTAACTAAAATAATATTAATGTGTAACACATTACATCACACCAAAACTCCGTTTAACACACAAAAAATAAAGTTGTATTTATCAACCCCAAAAAACAAATTTTTAGAACAAAAAAAGAAAAATTTTATAYTTCTACCACAAATTCCCAGTCTAAAAACATCACCCAAAAAAACCATTTTTAGTTAATGTACATGTACACTAAGAGTATTTATGGAAATATCCCGACATGTAAAAGTGTAGTAAAACAAAACTCGACTACAAAAGAAGCACTCTAAGCAAAAGTATTAAATGAAGAGGACAAATCCGTTTACGTTTTGGTTCTTTTTCGCAGCACCCGTTCAGCACAGTTTGGAGGAAAGTTGGGATTTATAGATCATTGATTTTGAAAGGATTTGCATCGTGGTACAGAAAAGTTATGTGAATATAAGAGTATTGAACAATGTCTTCCGACGATAGAAGAAGATTGGGGAAGATTTACAAGCATTTTTGGAAAAGACGGGGGCAACGGGCAAGCGAAGGAGAAACCTTTCTGAGAATGGATTTTGGAACAGAGGAGAGGGGACTCCGATTAGGCAGAGGAACGGATAAGTTTGAGACAGATATTGGGGGCGAGCAGGCTTTTAGGGATTGGACTTGAGAGGGGGAAAAAAAAACAGGGAGGAGTAGAGTTTGTTGAGGAACTTCGAAACGACGGGACGGATTAAGATTTGTTGATATTCAGAAGGGGGCCCGCAAGGAGGGGAGAGTCCGAAGGATTGATTTTATTATTATAGGAGAAGGATGGGAGCATGACGGGCGAGAATTTTTGCGAGAGAGATTTGTAAATCAAGGGGTAGGGGGGATAGAGGATTTGGACCAGTTTAAATCCAATTAGAAAGGGAGGGACCAGGAATTTCAGCTTTTTGGGAGCACCCCAAATTTTGGGATTTGATGGAGTTTTTGGGGGGGTCCCGACGACGGGCCGAACATTTTAGAGGAGGGCGGGGGCAGAAGGCTTTTCGGGGAAATTGAGGGGACCGGGACCGAATTTGAAATTATTAGGATAAGTTTATCTATTGTATAAAAAATATAAGTATCTCAAACAAGAGTCAAAAGAAAAAGACTTTGGAAGGGGATTTTGGGGGACACCCGCCAGGGGAGGAGAGCTTTGGGGGAAGTTTGGGAGGATTTGGGTTTAGGGAAGGGAGGGGAAGGAACGGGGGAGGGACGTTGACCAAATTGAGAGGATTTTGGAAGGGGGCGACCGGGGGAGGATGGGATTAGCTTCGGACCGGTTGGGGGGGAAGGGAGGTTTAAGAAAAGGAAAAACGAAGATGTTTGGGGAAGGGTTTTTGGAGGGGTTTGGGGAGGTAAGAGGGGGGAAATCATTGGGGGAAGCAGAGACAAAGGGGGGGCAATTGATTGAATTACAACACATTTGATTTGGGGGGAGTTTGGTTTTCCGATAAGGAGGAACCCGGGAGGGGAGGCAGGATTTGGGAAGCGAGAGAGGGTTTTGAGAGGGGAAAGGGTTTAATTTTGGTAAGGAAGGTTTTATTAGTATCTCGATAAATCTACTACAACTACAATAAAACAATTTGAATAAGTAAAAGCGAAGAGAAAAGAAAGGGTCTTCTAATGTCAGGTTGCCTTTATAGAATATATGGAGTAGGTTTTAGTTTAGGATTTTTTATCGCAATACAAATTATTTGTGGTGTATGTTTAGCATGACTTTTTTTCAGCTGCTTCATCTGTGCAAATTGATATTTTGTATTGTTTTTATGGGATTTTGATTTAGGATTTGTAATTCGAAGTGTACACATATGTTTCACATCCTTGTTATATTTCCTATTATATGTTCATATATTCAAATGTATCACACTCATAATTCTTTTCGATACGCATTTATTAGTGTGGTTCATAGGATTTGTATTATTTATATTTATAATTGTAATTGCTTTTATAGGCTATGTACTACCTTGCACAATGATGTCGTATTGGGGTTTAACCGTATTTAGTAACATTTTAGCCACAGTGCCCATATTAGGTAGTTGACTATGTTATTGAATTTGAGGTAGCGAATTTATAAATGACTTCACATTACTGAAGTTGCACGTCTTGCACGTCTTAATGCCATTTGTGTTAATATTGGTGTTATTCCTGCATCTATTCTGCTTGCATTACTTCATGAGCTCCGATGGTTTCTGTGATAGATTTGCATTTTATTGCGAACGACTTTGTTTTTGCATGTGATTCTATCTAAGGGATATGTTTCTAGCATTCTTCATATTATTCTGTATGATGTACATAATTTTTATAAATTGATATTTTGTATTCCATGAAGAATCGTGAGTAATAGTCGACACTTTAAAAACCTCAGACAAAATCCTACCTGAATGATTCTTTTTGTTTTTATTCGGATTCCTAAAAGCCATACCAGATAAATTTATGGGTCTATTTTTAATGGTAGTGTTACTATTCTCATTATTTTTATTTATATTAAATTGCATATTATGGTTCGTATATTGCAGAAGCTCATTATTATGATTAACGTATTCTTTAATATTATTTTACAGTCTATGAATGAGCGGTTTTTTAGCTTTATACGTAGTACTAGCATACCCAATTTGAATGGAGCTCCAATTTTGAGTATTGGTATTATTTCTTATAGTTGTATGTAGATTAGATTAGATTAGATTAGATTATATTATATTAGATTAAATCAGATCAGATCAGAACAGGTCAAACTAAAATATACATCAGTAAGTATACAAAAGTAATGTCAAAAGAGGAGTTTTGGACGGATTTAGGAAAGGAGACCTAGGAGGGGAAAGGAGGAGAGGGGGAAAGGGGGGAAGGGAAGGAATTTTTGAAGGATAAATTGGACTTATTTTGAAGATTTGGTTTGAGAAATTTTTAGCAAGGGGGAGAAGGATAGGGGAAGATGGACGATTTCGAGGGGAGGCAGGTCGGGCGACAGCGATTTTGAAGGCATTTTCCCAAGGTTAGGATTTTAAGAGAGAATTGGAGGAGGGGGATTTTTTGGGATAAGATTGGCCTTGCCATTTAGCTTTAGAAGAAAGAACAGTTGATTTTAAGGTTTTAAGGGGATTGATTTTAAATAAGGGGAAAAGTTTTAGTTGTTACTTGAAGGTTTATAAAATCAAATCAAATAAGTTGATAATGTCAAAAAAAAGAATGTAAAAACAGCAGCAAATAAAAAATGTAAGGCTTTTAAATCCAAATAAGTGTAGTTTCACCACCCAAAATCCCAAAAACTGATACGAAAAAATAAATATATTTACAATTAGTCTAAAATAAAAAATATACAAAATTACAAGTCAAACAATCAAAAAAAAAATAATGCAAACACCAAGTTGCGATAGGTGTAGAAGTAAACAAAACACTTTCAAAAAAAAACCAAATACCACAGGGATAGCGCCAATACACAAAAATAAGCACGCCAAAAAAACACTAATCAAGTAGTTATTAAAAAAAGAAAAAAAAACAAAATTAATCAAAAAATAATTTTCGTTATATTTAACATCAAATACATTGAATACAATAAAAAAGTAATAAATTATAAGTAAAAGTATCAAACTTATACTGTACACTAAGTGAAAGTTTAAAAACACATAAAAAATATAATTTTTTGTCGAAACGAAAACTAAAAACAAAAAGCAGAAGTTATTCACGCTCAACACAAATAATAAACTAATTATAGCAAAACTATTCAATCCAACCACCGCACAGGTGCATGACTGCAACAAAATAATCTTAACAAACAAAATATAAAAATAAAAAAAACAAATTAACAAAATTATAAAAACAAAACAAAACAAAACATAAAAAGTCAACATATACATATATATAAACACCCCTAACTTAATGTAAAGTTGTTCCATAAACATAACAAAAAACGCCATATATAACTTCATCAACACCAAAAGCACATAAAAAACACACAACACACCTAATCATTCTTCATCAAACACCAAAAAGCAAAAGTCACAAACAAAAAAACAATAATTCAAAACCATAAAATACAACAAAACGAAAAGTAAAATAAAATTTACTAAATTCAACATATAATAATATCACAGAACCAAAATTTTATACCCAAAACGACTAGACATCAAAAGCAAAAAGAGCAATAAACTAAAAATTTCAAACAAAATAGAAACCATCACAATATGTGTAACAAAAATAAAAATAAAAACAGTAATATATTGCATAAGTATAATGATAAAAAGGAATCTAGTATCAAATGTCAAAAAACAAAACATAAAACCAAAACAAAACATAAATAAACACAAAAAAATAAAACATATGTATGAATCTAACAATGTAATTACAAAGATGTTAATCAAAAAAAGTCAAATCAAATCAAATGCAACAATATACATTGTAGCATAATCACACAAGATAATAAAACTATAAAAGAACAAAAAAATAAAAGTATGTAAAAAATACAAAAACAAAGGATTTTTTGGAATGTTTGGGGACAGTTTTGAGGTATTTGGGAAGGGGGGAGAAATTATGGGAGGGGAACAGATTTTCAGGGCGTTTGGGAAAAGTTTCGTTACTAAAAAGAAAGCTAAAAAAGTAAACAAATTAATTTTGTTACAGCTACAAACGAAAATAGTAAAAACCCAAGAGTAAATAGAAATAAAAGTATAAATGTCTGTGCTGTAGTAATCTTCAATCTAAAACAAATTACGCGTGGTACAAAAAAACAAATAATTAAAAGTAAAATACTCTTAAAACACAAAAATAAACCACCAAAGCAAAGGCACGCAAATAAAATAGTACTGATCAAAAGATGATTTATCTCTAAAACTGAGTATATAACAAAAAAAACGCCGGAAAATTCTGTGACAAGTCCTGCCACCAATTCACTCTCGCACTCCATATAATCAAAAGGCAATCGTAACCCATCAAGTAACAATCCAACTCAAAAAACGCAAAAAAATAAAATACCAAGCGCAAAAATATTATAATTATATAATTGCCCAACAGCTAAGTCTTTCACACCAAAAAAACTAAAGTAATCTAACACGTAAAACGCATATAACAAAATTAAAAGCAAACTTTCCGACAAGATACCAAAAAAGAGTGTTCTCATCGCAGCAAGATAAATAAAACAGCTAGAGAAAAGAAAACAACCCACCAAAAACACACTAAACACGTTCAAAAACAAATGCACACCCAAGTAAAAGAGTAAAGTAAAACCTTTATCAAAAATGATAATGTAACCAAGTGGTAGAAAGAACCAAGGAAAAAAAATACAAAACAATGTAATAAGGGTACCTCCCAAAAAATATACAAAGTCTACACTTACCACAAAAAGAGCAAATTTAACAAAAAGTTTAATACCATCAGTTATTGGAGTAAGTAAACCGAATAAGAATAATGCAGGGCCAATTCTTAATTGCACTAAAGCCATCACTCTCCGCTCACATAAACTAACAAATCCGGACAAGACTAGTAAAACAATAATATATACCAACACAATAACACATACATCTAAATAAAAGAGCAAATGAGTTTTATATTATCATTTTGAATGTTATTTTTAGTAGATTCTGTAATAGTATTATTATCTTTTGTAACATTTTTATGCATATGGATTTGTATGTTATTTCTATCCACAATAGTGTTAGTCACAAAAATAAATAATGTGTATTGCACATGGGATTTTATATCTTCAAAATTCATAGACTCATATTGATTTGCTTTAGGTGGCATGTATTCATTATGTCTATTACTACGTCTATGTCTATTACTGTATTTCGGTTGCCTAAATTTTGTAAGTTTTGATCTATGTAAAGTCATAGGATTTCAATGATACTGAGTATATTTTTTATTCGGCGAAACTACAATTTTTAGTAATTTGATACTAGAAAGTGATTACTTAATAGGAGATATGCGATTATTACAATGCAACCATGTATTAACGTTATTAAGTCTGGTTATATATAAATTATGAGTCTCTGCTGTTGATGTAATTCATTCATTCACATTATCAAGTTTAGGTGTAAAGGTAGAGAACCCGGTAGGTGTAATGAACTAATATTATTTGCATCGAATAACGCAACAATATACGGGCAGTGTAGCGAACTTTGTGGAGTTTTACATGGATTTATGCCTATAGTAATATGTTTTATATAAAAGGGTGTGTAATCTACAAAAAAGGGGATTTAAGAGGTTTCGATTGAGTCGAGTTTTTGATTTATTATGTGTTAGGACATATGATTTTATACTATGATGGTTCGATCTAGATTTCATTTTATACGACTTTGTATTTGATTTTATCGTCTGCATAACATTTATATTTATCTTTGTATTAGGGTTCTTTTTAAGAATATTCTTTAGTTTTGTATTCGTATTACTATTTATAACATTTTTCGGAAATTTTTCTCTATGTATGTTGTTTACAGGTTTTTATATATTTTATATATATATAATGTATAATTTTATATGTTTTTTCTTCGTGTTTGGAATAAGTTTCATATTGTACTATATAGAATTTTTTACGTATTTAAATACATGTATATTCTTCGATTTCTTAGGGTTTTCAAACTTCATTTACAACTTCTTCGGTATTACGATACTATTTAACATAATATTTTGTGCATATCTATTCTGTCTGTTTTACTTCATAATATATTTTTTATTTTGTTTTATATTCTTCGTAATTCGATGTCTTTTTATAGTAATATTCGACCACTTATTCTTTAATTTCGATATTTTCACATCAATATTGTTATGTGACATAACATATCTAGACTTTATATGTTTTCTAATGTTATATTTTAATTTCATATCCAATTTTTTGTACGGATTCTTTTCTTTTATACTAGTGTTAGGTTTAGTATTTTTATTACTGTACTATGTAATAAGTATATTTTATGGATTCACATTTGTTGTGTACGGGATAGTATCAAGTTTAGTGTATCTAATGCATTGATTATATATAATATACAGCAGAAGTTGTTTTACATTAACACCATCAATCTTAATATTCTTTAAATTCGTGTATTTTGATGTTTTTTTTGTATTCGTATTTATACTAATATTATTCATAATATCATTTTTCAGTTTTTTTTTAAAAGATTTCCTTTTTTTATCATTATATTTTGATGTGTTTGGTTCGTTATTTAATTACGACATACATACATATAATGCATTTAACTTCCACACCCACCAATATAATATAACCCAGTTATTATCAATTTACATGTAAAACAACAAAAAAGACTGTCAAAAATAAATATAAAAAACAAAGCAAAAACACAACAACAACAACAAATAATCTAACAATATATGTGCGAAATCTATAACCAATAAGTATAAAGCCATAACACATGGTAGCCAAGTATAAAAGTAAAAAAAACAAAACAAATTATATACAAGTAAATTAACAAAGAAAAGGCAGTAATCTCAAAAAAAAACAACACTAAATAAACAACAACAAAATAAAACTAAAGACGCTAACACAAGCATACCATATAACATAAAGGAACTTCAAAATAAAAAACTAATAGGGTAATCAGAGATTCTCCTAGGAAAAGCAAATAAGCCTAGACTATGCAAAGGGAAAAATAACATATTCGATCCACATCATAATGACAAAATAAAGAAGAACATTCAAAATAAATATAATTCAAGTGGTAATCATTTCATTAGGAAGTGAAAAAACCCACCAAATACGCCTACTACCGCACCAAGTGATAACACATAATGGAAATGCGCAACCACAAAATAAGTATCGTGCAACATAATATCTACTCCTACATTCGAAAGAAACAACCCTGTTAATCCCCCAACCAAAAACATAAGAATAAACATATAAACAAAGTAAATATCTAATACAATTGTCATATCAGTGTACAAAAAACTGTATATCCAATTGAAAAGTTTAATACACGTAGGTAAACCAATAAGAATAGTAACACTACCAAAATACGCCCTAGAATCAACATCTAAACCCACGACAAACATATGGTGTGCCCAAACAAACATACCTAAAATAGAAATAAGTATCATGGAGTATATCATAGCAACCGCACTGAACACACACCTGAAACCTACAATCTCAATTATACTGGACACAAGACCAAAAACTGGAAGTATAATAATATATACCTCAGGATGCCCAAAAAATCAAAATAGATGTTGAAACAGCACCAAATCACCCCCTCCAACAACATCATAAAATGATGTATTAAAATTCCTATCACACAGTAATAATGTAACCCCACCAGCAAGTACCGGTAAAGCAATAATCAAGAGCAAAGAAGTAAGCAATACACCCCATATAAAAAGAGATCATACCAAAAAACTAAAGTATTTCCTTCTACAACAAAAAATAGTGCCAACTACATTAATAGAATTCAAAATACTAGAAATCCCCAAAAAGTGTACAGAAAAAATAACAAAATCACATGCCAAACTGGAGTGGAAGTCAACACAAATAAGGGTAGGATACAAAGTTCATCCAACACCCATCCCTTCTTCAGTCAAAAATCCACTCACAAGACACCCAAAACCACCTAAAAACATCCAAAAACTCATATTATTCAAACGCGGAAAAACCATATCAGGAAATCCAACCATCACAGGAGCAAAATAATTAGTAAAACCACCAAGTGTAACAGGCATAATAAATGCAAAGATCATAATTAAACCATGTGATGTAATTAAAACATTATAAAATTGATAATCCCCAAATAGAACACCACAACCAATTAAAGACAACTCTAATCTAATAAAAAGTGAGTATACATAGCCAACAAATCCACACAAGATTGCAACTAAAAGATAACAAATCCCAATCATTTTATGAGACACACTCAAACACACAAGGCACAAAAAAAACAAATTCGTAAAAGTAAAAAGCAAAACTTATGTTATTATAAAATTAATCTAAAACAAAACCCCCTTCGCTTTATACAGAAGTAACAAACAAACAAACCCCACAAACCATCCTCCTCACCAAACAAAACCCACCCAACCTCCTCTCAAAATCCACCAAATTCCCCCCACAAAATCCCCCATCTATAATCGCCCCCTTCTCCCCTTCCCAACCCCTCCTTCCTCTCCCAAACAAACCCCTCCCTTTCCCCAAATAAATCAAACCAAAACCAAAAACCAAACTCAAAAAGCCACATAACAACAATACTATGTTGAAAATAAAGTATTAAGTATATAAAATAAACTACATCGAAACACAAAAGTAAAGTTAAATTGGAGTAATTAAATGTTCAAATTAAGTGTAATTTGTATAATATTTATAATATTAATTACAACAATAACAAATATATATGTATATTATAGTTTTTGTGTCACAATAGAATGAAATTATATATATATAAATCTATACGTAAATTACACCACCTTATGATTTGTGTTATTTATGAGTTTAATATTATACACATTAGTGTATATGCTATCAAAAAAAATAGTATCGTATGTTAAGTACAYGTACATGATAATATTATATGTATTCATATGTACAGATGTAATTTTAATTGCAAGCATAGATGATTTCATAAGTTTTATGATATTATTCGAAAGTCTATTCTTTCCTATCTGCATAGTAGGTCTATTTTTCAACTTCAACAATCGTTTTATATTCGCAATATTTTATTTAATAATATTCAGCTCAATAAGTTCCATACTATGTATAATTGTATGTATAATAATACTATCACATTTCAACACGTTAAATCTACAAGCTTTCATCGATATATGTTTTTTCGACAGTGTATATTTATCAATATTTATATGAATACTTTTATTCATAATGTTTGCAATAAAATACCCAATATGACCTCTCCACATATGACTACCTGAACTACATGTGGAGGTGACAACGGAATTAAGTGTATTACTAGCGAGTGTTGTACTTAAAATAGGTTTTTTCGGTATGTATAAATTCCTTTTTATGGCATTCAACACAATATCTCTGTGATTTTTAGGATTTATAGACAGCATAATAATACTAGGGCTGTCTTTTATAAGTATATCCATATTATTCATAACAGATTACAAAAAGGTAATAGCTCATTGATCAATTTTACATACAGGTATCGGATTAATACTGTTATGACACAATGATCTACTTTATATAGGAGTACTCATATTTTGTAATCTGTCACATATAATAAGTTCAGCCTTTATGTTCATAACAATAGGATACATGTACGACAATTATGGGGTAAGAATTTATATATTAATGGTATCCTTTTTCGGTATAAGTATGTGAAGTTCAGTATTCTTAAGCCTATTTTTATTCAACATAGATTTTCCGTTTATGCTGTTATTTTACATCGACATCTTCGTATTACAGGGATTAATTTCTATATCCTTTGTATACATAATATGTTTCTACACAATAACATTATCAATCTTTATATCCACAATATACATATACATATGTCTCAGCTACTATTCATTCATATGATTAGATAAATATTTACGCCTGGATTTATGTATAAACGATATATATGTGTATGGAATATTGTCTTCAATAATGCTGATCCTTTATTACGAAATATATTTAATATTTTAATATCCCACCAAGTTAACTAACACAATAATAACAACAATAAAACCAAATAAAGGTCAAAAATCTCCTCAAACCACCCCTTTTTCCATAACCTCAATCCCAATTTTTAATATCCATTGAAGTATCTCCTCCTCCTTCTTGAATTTAAATCCGTGAATTCTTCTCCCCAATGTCACCCCGCTCTGCTCTCTGCCCCCTAAAAATCCCCAATAATTCTTAACGAAATCAAATCAATATAAAAAAAGGCGAGGATTTTAAGTTTTTGGGTTTGCTTTGTTTGGGAGAAAGAGCCCCCGAGCCCAGCCGGAATTCGACGGTTTAAAGCTTTTTCTTGAATAAATTAGGAAGCCGGGGGGAAACAGTCGAAAAGATTTTATGTGTGGGGAGAACCCTTTGTTTGTTATTAAATGAATACGCGTAGTTAAATGAACGAGGGTCTATAAATATGTTTTTGTTTTTTTTTGCATTTTTCTTCACATTCGGACTTCTAAGCGGTAGCGTAACATTTGGAAGGAATTTTTTAAGTTTTTGAAGCACTATCATATGCACTGTATGTGTAAGCTTAAGTTTTATATTCATGTTCATAATAATACCAGTATGCCTATACAATTATACGTATTACGATTTTTGTATAATACTCATGTTAGATTTTTGTGTAATACAATTAACATTTATATGTACATGTATGAATCTGTTCATTTCATTCCTAATAAACACAATATTTTGTTTTATATTATATTACGCATTCTATTACATGTATTTTGATGTATTCCTAAACCGTTTTTTCAACATATTCTGATTATTTATATTATGTATGAACTTTTTCATAGTATCCTACGATTTATTAACCGCCTACTGTGGTTGAGAACTTCTCGGACTATTCTCATTCTTCTTAATATCATATTTCTGGTACAGGTTTTTTGCCTTAAAATTTGGATTTAAGGCATTCTTAATAAGTAAAATCGGAGACATATTGCTAATCTTCTCATTCACCATAATGTTTACAATGAACGGTTTTTGCATGACAACCTTCCACTATATAAATTTTTTCTGTGTTGACTATTATTATATGAGTTTCTTTCTATGTCTAATATTAAGCTGTGCATCTACAAAAAGTACACAATTTGGCCTCCATATTTGGCTCCCAGATGCTATGGAAGGTCCTATACCAGTAAGTGCCTTAATACATGCTGCAACATTGGTAGTATGTGGTATAATACTAATAGGGCATGTATATTGGTGTATAGACTTCTGATTTAGTTACTTTTATTACATAATATATTGGTTAACACTGATTATAATATTAATGACAGCTAGTGTTTTTTACAATTTTGATGTAAAACGATATATAGCATTTAGTACGATATGTCAGATAAGTTTTTCTATGTTTTGCTGTGTATGTGTAGATCTGTATGTAGGTTGTCTTTTTTTCTGTTACCACATGTTTTACAAAGCAACTTTATTTATAGTGATTGGAGTATGAATTCATTTTTTTTTTGGTCTGCAAGACATCAGATGCTATTTTTTTTTATATTTTTGTGGGTGTATCCTCGCAAGGACCCTTTTAATATTTGCACTGCTAAATTCATGTTCATTATGGTTTTTATGTGGGTTTTATTGTAAAGATTTATTGTTAGCATTATTAATGATAATTTCATTCCACAACAGCATAGAATTACTTTTTATAACAGTTATATTTATATTTTTAACAGTCACATACAATTATTTTTTACTATTTTTTTTATTATTTGTATTCAAATGTTTTTGTTTAGTGGACTGTTTGTTCCTGTTATTCGATTTCGAATGTTGCTTAGTAATTTCTTCGCTATGCCTTTACATGTGTTTTTTAAGTATATTTCTAATGATCGATTTTATATATATATTTATATTCTCAAGTCAATGTTATTTCTGAGCATTTTTTCTATATTATATCAATTTTTTTGATATAGCCATTTTCATAATATTTATAATCATAAGTATTGCGTTTACACATTTTGGTTGTGTCTATTTCTACATGTTTAACATAGATAGTATCATGTTATTCTGACGATTATTTTTATTAATAACTAGTTCTAGTGTATTCTTAGTATTTTGTTGTTGATATTTTATATGTGCAACCATGTATACAAGTTTATTAACATGAAATATAGTTATATATTGCCGATATAACCTAAAATATTGTCTATTTTTCAGTATATTATGAATACTATATATATAAAATAAAACAAAAAATAACAATTAAAATACTAACATAATCTAATCTATCGGGATATTAAAGAGCTAGGGCAGATGCCCTAAGTTGTTTGTCAAAGGCGAAGTCTATATGTAGAAACAAAAACACAAATGAAAAATAGTCAAGTAATGATAAGTTACGTAAGAGATCTTTTTATGTCAAAAAAGTATGCAATTACACTAAAAGTAGTTTAACACAAAATAATATTAATTTAATTCTGAAGTGTAACCTACCAAGTAAAGTACATGTTTAAAGGGAAAAAAATAGAGACAAACTTGTCTAAAATAATGATGTTATGTCATGCAACCACAACACCCAATGGTGAGTAACCAGTAAAAGTACATAAAACTACAAACACAATTCCACAAGTTAGTACAGCGTAAGCAAAATAAAACACAAAACTTAGCATCAATACTACTAAAAAGGAGTAAAGTGTAAAAAACAAAATGCTAGGGGCATAAAAGCGATTAGGTAGTAAATAACACGCAGAAAGTGTGTGTAAGTTTACAACAATCCACATAAAGAGAAATACAGTCAAATTTTCAAAAAAAAAGTAAAATATATGCACAAAAACACGTAGCGTGGTGCAAAAATTTGTGTATTTCTGTAAAAATATTCCTAAGCACCTCACAAATTAATTTTAGAATGACTACAATATAAGCGTAACTATAGAAAATAAAACAGGACAATAAAGTAAATAATATCACAGTGTGCATTTTTCATCTATAACCAGGTTGTAGTTTTTAGCAGCTGTAGCGTAATACCCAACCGCTATGAAAGCAAATTGCTTCACAAAAAACATGTATCACATAAGTAGATGATATAAATTTACAAACAAAAAGGCATAATGGATCAAAATCTAGGAGAAAATCACGACAATTCTGTAAACGAGAGGTGTTACAAAAAGTATGGAGGTGTCTACAATAGAAAGTTTTCGTGCACTCTGTAAAAATATATGTGAAGGAGATTACAGTCAAATTTTAAATACACTATAAAAATTTGTGTAAAAAACCGTAAAATTTCGTGCTAAATTCTGAACGCCACCGTGTTTACCAAATTTAATCTGTAACAACCGTATAAAGAGAATCCCAGTCGAATCAAATCACAGGATGATATATACGTAACACGATTCACCACCACTCTAGCATCAATCACTACTGACAAAATAACATCATTCCAACTCATCACCTCCCATAAACCTGGTATCTACACCAATAATATAAAACCAAGAAGTAATTCTACAAAAAACACTACTGGTCAAATTTAACCCACAGTCATTATAAACGTAATACCACCACCCCACTTGCACACCAAATACAACTGAGAACAAAATCACCTAATACTTAAAACCCTTCAAACCCAACATACATTAGTCATACAAAACCGAGAAAATAATTCCACCAAAATATATTACCACCCACCATATAAAGATATTCTCAGTTAAACATCACAATTCAAGCCACGATATGTAAAGCGCTATCACACGCAATATCCAGCAATTATCAAATTACCCCACAAAGTACATGTATCAAAAAATGTAAGTAGAAAACATAATTTTACAAACAACCAGAGGTTGTATCGAGGTTATGAACCAAAAATCTAGAGTAACATCAAGACAATGCAGTAAACGAGAGGTGTAACAAAGTAGTGAATGTTGCACAAACTAGAAGGTATTCATGCACATTTACAAAAATTTATGTGAAGAAAATTACAGTCAAATTTTAGAGAAATTTCAAAAATTTGTGCACAAAAACGTAAGATTTCGTGTCAAATTTTGAACGAGCCCGTTCACCAAATTTAACATGTAACAATTGTATAAAGATAAGCACAGTCGAATTTAATCACAGGGAACATATACGTAACGCAATTCTCCACTATTCGAGCATCAATCACCATTGAAAATAACATCATTTCAAACTCCTAAACCTGGCATCTACCTCAATAACATAAAAACAAGAAAGTAGTTCCACAAAGTACATTATCGACAACTATATAAAATATTCTCAGTTGAATACAATCCAAACCACCCTATCCGTAGCACCCAGTATTCAGCAACTATCAAATTAAATCGCTTCACAAAGGGCACGTACCAAAAAACATATGCAGAATAATATAAGTTTATAAATAACAGGGTGTAAAGGTATTATACAACCAAAAGCTAGGAGTACAATTTAAACAATGCTGTAAACCAAGAGGTGACACAAAGAAAAAGTTTTCGTGCAATTTTTAAAGATTTTAGGTGAAGATAATTTCAGTTAAATTTTAAAGAAATTCTAAAAGTCTGTGAACAAAAACATAAGCTCTCGTACTAAATATTTAAGTATCACGTGTGCATCAAACAAAATCTATAACAACACATAAAAATAATCCCAGTTACATTTAACCGTAGGATAAACATAACCCAATCCACCACCCGAACATCCACCATAACTGAAAACATCACTACCACAAACAACCCCTAAGCCTGGCATCTACTCTGCATCGATAACATAAAAACAAGAAAGTAGTTCCACCAAAGTACATCACCGACAACTATATAAAATATTCTCAGTTGAATACAATTCAAACCACCCTATCCGTAGCACCTAGTACTCAGCAGCTATCAAATTAAATCGCTTCACAAAGGACACGTACCAAAAACATATGCAGATAATATAAGTTTACAAACAACAGGGTGTAAAGGTATTATATAACCAAAAGCTAGGGTACGATTCAGACAATGCTGTAAACCAGGAGGTGTCACAAATAATTATGGATGTGGCATAAATAAAAAGTTTCCGTGCATTTTTTTAAAATTTCAGGTGAAGGGAATTACAGTTAAATTTTAAAGAAATTATAAAAGTTTGTGCACAAAAATGTAAGCTCTCGTGCCAAAGTTTAAGCACCACGTGTGCATCAAATCACCATCCAAATTCCACGCCACCCCCATCACGTAAAACTGAGAAAGTAGTTTCACCAAACAATTCCTGTTACCACCACGTAAAGATACTACCAGTCAAATGTATTCACAGTCACCATATATGTAATGCACCATACACCACCCACACATCAAACATAACTGAAACTATCATCACCCCAACACGTAAATATACCCAATTAAATTCCACACCAACCACACAAAATTAAGGAAGTAGTTTCACCAAAGCAAACACACAA------------------------------------------------------------------------------------------------------------------------------------------------------------------------------------------------------------------------------------------------------------------------------------------------------------------------------------------------------------------------------------------------------------------------------------------------------------------------------------------------------------------------------------------------------------------------------------------------------------------------------------------------------------------------------------------------------------------------------------------------------------------------------------------------------------------------------------------------------------------------------------------------------------------------------------------------------------------------------------------------------------------------------------------------------------------------------------------------------------------------------------------------------------------------------------------------------------------------------------------------------------------------------------------------------------------------------------------------------------------------------------------------------------------------------------------------------------------------------------------------------------------------------------------------------------------------------------------------------------------------------------------------------------------------------------------------------------------------------------------------------------------------------------------------------------------------------------------------------------------------------------------------------------------------------------------------------------------------------------------------------------------------------------------------------------------------------------------------------------------------------------------------------------------------------------------------------------------------------------------------------------------------------------------------------------------------------------------------------------------------------------------------------------------------------------------------------------------------------------------------------------------------------------------------------------------------------------------------------------------------------------------------------------------------------------------------------------------------------------------------------------------------------------------------------------------------------------------------------------------------------------------------------------------------------------------------------------------------------------------------------------------------------------------------------------------------------------------------------------------------------------------------------------------------------------------------------------------------------------------------------------------------------------------------------------------------------------------------------------------------------------------------------------------------------------------------------------------------------------------------------------------------------------------------------------------------------------------------------------------------------------------------------------------------------------------------------------------------------------------------------------------------------------------------------------------------------------------------------------------------------------------------------------------------------------------------------------------------------------------------------------------------------------------------------------------------------------------------------------------------------------------------------------------------------------------------------------------------------------------------------------------------------------------------------------------------------------------------------------------------------------------------------------------------------------------------------------------------------------------------------------------------------------------------------------------------------------------------------------------------------------------------------------------------------------------------------------------------------------------------------------------------------------------------------------------------------------------------------------------------------------------------------------------------------------------------------------------------------------------------------------------------------------------------------------------------------------------------------------------------------------------------------------------------------------------------------------------------------------------------------------------------------------------------------------------------------------------------------------------------------------------------------------------------------------------------------------------------------------------------------------------------------------------------------------------------------------------------------------------------------------------------------------------------------------------------------------------------------------------------------------------------------------------------------------------------------
>Ca47
GGAAGTAGTTTCACCAAAGCAAACACACAAATACTACATAAAGACATCTCCAGTCAAATTCACCGCATCCCTTATATGTAAAATACACCCCACCCATGCCCGTGTATTAAACATAACTGAAAACAACAATACCGTCACCTATACACCATCCAAATTCCATGTCAACCCCATCACGCAAAACTGAGAAAGTAGTTTCACCAAACAATTCCTGTTATCACCACGTAAAGATATTACCAGTCAAATATATTCACAGTTATCATATACAATGCACTCTACTGTATCCGGTACACCAAATGCAACTGAAAACATCATCACCTCAACACGTAAATATACCCAATTAGATTCTACATCAACCACGCAAAATTAAGGAAGTAGTTTCACCAAAGCAAACACATAAATCCCACATAAAGACATCTCCAGTCAAATATGCAAAATACACCCCACCACCCATGCCCGTGTATTAAACATAACTGAAAACAACAATACCGTCACCTATGTACCATCCAAATTCCACGCCAACTCCATCACGCAAAACTGAGAAAGTAGTTTCACCAAACAATCCCTGTTATCACCACGTAAAGATATTACCAGTCAAATGTATTCACAGTCACCATATATGAATGCACCCACATCAAACACAACTGAAACTATCATCACCTCAACACATAAATACACTCAATTAGATTCTACAACCAACCACACAAAATTAAGGAAGTAGTTTCACCAAAGCAAACACACAAATACTGCATAAAGACATCTCCAGTCAAATTTACCCACACCCCTTATATGTTAAAATACACCCACCATGCCCGTGTATTAAACATAACTGAAAACAACAATACCGTCACCTATAAACCACCCAAATTCCACGTCAACTCCATCACGCAAAACTGAGAAAGTAGTTTCACCAAACAATCCCTGTTATCATCACGTAAAGATATTACTAGTCAAATGTATTCACAGTCACCATATATGTAATGCACCATACACCCACCATACTTATTCCCAGTATCAAACACAATTGAAAACAACACTATTACAACTTCTAAAATCGCCCAACTTCAACGGCCAACCTATCACACAAAACTGAGAAAGTAGTTTTACCAAAGTATCTTCTCACCACTCACCATATAAGGTATCTCTATCAAGAACAATTCCAAATTCCATCCATCTACGTCTCATCCCCAAAAACCACCACAGTAAATTTAGCCACACAGAATGCAGAAATCAGTTCAATAAAATCACGTCTTGTACTCACACAGAATAAACACCACACCTTAAACACCCACCACACATAAAACGTAACAAAACAAAACATAACCAAAATACTTTATTATATAATAATGAATATCCATGCACTCAATTATGGTATCGAAATTTCGTATAATAATATTATTATTTGTATTATAAAAACTTACATGTATTATATTTAAGTATTAAATTTGTTGTTTTATATTTAGATCAATATTTAATAGTTAATACAAAGAAGCAAGACAAATTTAAAACTTGTTGAACTGTAATGTGTAGTTTAATACTTTTTGCTTAATGTTTAAATATTTAACTATAGATGGCACAGTTGTTATATATGTACCAAACAAGCATAGTAAGATTATTTTATCTAAATTAATATATAATTATTCGAATACATTAGTCACCGAATATTATGAAAAATTTAAAAATTAAACATTTAAGCTGATAACCACATTCAAATCCACCTACATTAATTTGAACATTAAATACCACACGCGTAAGTTGTTATTCATAAATACTACAAAAAGACGTAAGCAGCAAACAAAAATTAATTGTCAATAATATAAATTTAATATTTAATATCTGTTACACAAAAAGTAACTAAGCATAATCAATAAGTATTATTATAAAAAATATATTTCTAAGTATATAAGTATATTGTTAATAAAATTATCGTATTTTAAATGCGTTTATTAAATGCGTTCGTCTAAGAACTTTATTTAAGATTATTCTTGTATATATATATATAATTTAATAATTCTAAAAAATTACAAACTTCCTCAAAAAAAAAGATATAGTAGCATAGTAATTTGTTAACTAATTATTAAAGTGTTCCACAGAAATTTTTGAAGTTACAACAAAATTCATAAATTGTGAATTAAAATCAAAATTTTAAAAAAAATTAAAAAATTAAAATAGGGCAAGTCCTACTCTCCTTTACAAAGAGAACATAATACATATGTAATTGTATGTTTGATTGGGGCAATACTATATCTCTATATATAGCAAAAGAACTATAATTATTGAAATAATAAAAGGTTCGAGCAGGTTAACAAGCATTAAAACTAAATGTGTTTCATCGTCTACTTATTACTAAAAAATTGATTGTTCATCAAAAATGTAATTCGTTAGTTGGGTTAAAATCGTTGTAAAGCAGATTTGTTTATATATTTAATTACCATAAAACATAAAAAGTAATACAAGTACGCAAGGATCGATTATTAGCAGTCTAAGAACGTACACACAAAAAAATATTGTGTAACGTCTATTGTTATTATTCATATTAATTAATTTAAAAGTTTTATCATTTTATATTAGTTTATTTTTTAAAAGGAAAAAAATCAAATTTTAGGAATAGATAATAATAATTTATAATTTTGATTAGATATATATGTTCATGCTATATAATGGGTGTGGAAAAACATTAAAATACAAAATATATCTAAATAATAAATTAAATGAATCTATCAGTCAGAAATGGATGCCAGCCGTTGCGGTAATTTCTATGCTTTTAAATATTATACAATCACCACACAAAATTGTTACTGTGCAATACTAACCAATAAAAAATCATAAAGTATTTTATTTGTTTTTAAACACCATCTGGTATACGCAAATGCTAAATTATAGTAATTATGAATTATATTATATTATATTTATTCACATACTTACAAAAACAAAATTAACATATTTTGACACCATGATAAGGCATATAACTTGAAAGTGTAAATTTTATATTCAAAATTTATATTTTATATAAAATCAAAAAATTAGATAAAACAAAAAGGTAAAAAGGTATTGTTGCCCACCAATTTTTATAATAAAAATAACGTGCAGTAATTAATGTATTTATAAAAATATATTAGCAAAATAAAGCCTAAATACACATAATATAGTAATAAGTAAAAGGAGGGAAGTGTTGGGGACCAGGTTTTCCCGTGAAGACCAGATGAGTTGTTCCGGGAATTCCATTTGCGATTTGAGGGGGAACGGAGCCGCGAGGAAAGCCTTTTCCATTTGAGCAAGAGTTTTCGGGGGGGAGGGGGTCACCGGCCTTGAGTTTAACAGAGACTTTCGTTTCCTTTGGAAGGGGAGCAGGTCCAACCGATTTTGCCAACACATTCAGGAGGGGAGCCATTGAAGTTTGCACTTTTTCCAATAGAGGGGAGAGAAGGGAGAAAGAGAGGAGTTAAGTTGTTTTAAATATTTCGGAAGTCGCTGTAAACTAAAACTAAAATAAAATAAAATATGAAACTTTGGTTGCCCCCTTGTCGTCTTCAAAATCTACCTCCCCCACACCCTAAACAAACCAAATTAGGATCTTTCCCACCTCTCCTCAAAAGAAAAGTGTCTCTTCCTCACCCAAAAATCCTTCACAAAAGAAACTCACAACAAACTGCTCCCTCTCCCCCCAAAAACCTCCCCGGATCAATCCTAATTCCCCCGAAAAACCCCCTCTCCCATCCAACATCACACCAAAAATTAATCTAACCAATTCTAACCTCCTCTCCCCCAAAAACCTCTCCCCAAAAATCTCCCCCGTAACTCACCCCTTTATAATAACATCTATAACAAACTTTCAATAGTATTACTAAATATTCTAAATTATTTACCAATATCAAAAATGCGTGTTTAACTAAAATAATATTAATGTGTAACACATTACATCACACCAAAACTCCGTTTAACACACAAAAAATAAAGTTGTATTTATCAACCCCAAAAAACAAATTTTTAGAACAAAAAAAGAAAAATTTTATATTTCTACCACAAATTCCCAGTCTAAAAACATCACCCAAAAAAACCATTTTTAGTTAATGTACATGTACACTAAGAGTATTTATGGAAATATCCCGACATGTAAAAGTGTAGTAAAACAAAACTCGACTACAAAAGAAGCACTCTAAGCAAAAGTATTAAATGAAGAGGACAAATCCGTTTACGTTTTGGTTCTTTTTCGCAGCACCCGTTCAGCACAGTTTGGAGGAAAGTTGGGATTTATAGATCATTGATTTTGAAAGGATTTGCATCGTGGTACAGAAAAGTTATGTGAATATAAGAGTATTGAACAATGTCTTCCGACGATAGAAGAAGATTGGGGAAGATTTACAAGCATTTTTGGAAAAGACGGGGGCAACGGGCAAGCGAAGGAGAAACCTTTCTGAGAATGGATTTTGGAACAGAGGAGAGGGGACTCCGATTAGGCAGAGGAACGGATAAGTTTGAGACAGATATTGGGGGCGAGCAGGCTTTTAGGGATTGGACTTGAGAGGGGGAAAAAAAAACAGGGAGGAGTAGAGTTTGTTGAGGAACTTCGAAACGACGGGACGGATTAAGATTTGTTGATATTCAGAAGGGGGCCCGCAAGGAGGGGAGAGTCCGAAGGATTGATTTTATTATTATAGGAGAAGGATGGGAGCATGACGGGCGAGAATTTTTGCGAGAGAGATTTGTAAATCAAGGGGTAGGGGGGATAGAGGATTTGGACCAGTTTAAATCCAATTAGAAAGGGAGGGACCAGGAATTTCAGCTTTTTGGGAGCACCCCAAATTTTGGGATTTGATGGAGTTTTTGGGGGGGTCCCGACGACGGGCCGAACATTTTAGAGGAGGGCGGGGGCAGAAGGCTTTTCGGGGAAATTGAGGGGACCGGGACCGAATTTGAAATTATTAGGATAAGTTTATCTATTGTATAAAAAATATAAGTATCTCAAACAAGAGTCAAAAGAAAAAGACTTTGGAAGGGGATTTTGGGGGACACCCGCCAGGGGAGGAGAGCTTTGGGGGAAGTTTGGGAGGATTTGGGTTTAGGGAAGGGAGGGGAAGGAACGGGGGAGGGACGTTGACCAAATTGAGAGGATTTTGGAAGGGGGCGACCGGGGGAGGATGGGATTAGCTTCGGACCGGTTGGGGGGGAAGGGAGGTTTAAGAAAAGGAAAAACGAAGATGTTTGGGGAAGGGTTTTTGGAGGGGTTTGGGGAGGTAAGAGGGGGGAAATCATTGGGGGAAGCAGAGACAAAGGGGGGGCAATTGATTGAATTACAACACATTTGATTTGGGGGGAGTTTGGTTTTCCGATAAGGAGGAACCCGGGAGGGGAGGCAGGATTTGGGAAGCGAGAGAGGGTTTTGAGAGGGGAAAGGGTTTAATTTTGGTAAGGAAGGTTTTATTAGTATCTCGATAAATCTACTACAACTACAATAAAACAATTTGAATAAGTAAAAGCGAAGAGAAAAGAAAGGGTCTTCTAATGTCAGGTTGCCTTTATAGAATATATGGAGTAGGTTTTAGTTTAGGATTTTTTATCGCAATACAAATTATTTGTGGTGTATGTTTAGCATGACTTTTTTTCAGCTGCTTCATCTGTGCAAATTGATATTTTGTATTGTTTTTATGGGATTTTGATTTAGGATTTGTAATTCGAAGTGTACACATATGTTTCACATCCTTGTTATATTTCCTATTATATGTTCATATATTCAAATGTATCACACTCATAATTCTTTTCGATACGCATTTATTAGTGTGGTTCATAGGATTTGTATTATTTATATTTATAATTGTAATTGCTTTTATAGGCTATGTACTACCTTGCACAATGATGTCGTATTGGGGTTTAACCGTATTTAGTAACATTTTAGCCACAGTGCCCATATTAGGTAGTTGACTATGTTATTGAATTTGAGGTAGCGAATTTATAAATGACTTCACATTACTGAAGTTGCACGTCTTGCACGTCTTAATGCCATTTGTGTTAATATTGGTGTTATTCCTGCATCTATTCTGCTTGCATTACTTCATGAGCTCCGATGGCTTCTGTGATAGATTTGCATTTTATTGCGAACGACTTTGTTTTTGCATGTGATTCTATCTAAGGGATATGTTTCTAGCATTCTTCATATTATTCTGTATGATGTACATAATTTTTATAAATTGATATTTTGTATTCCATGAAGAATCGTGAGTAATAGTCGACACTTTAAAAACCTCAGACAAAATCCTACCTGAATGATTCTTTTTGTTTTTATTCGGATTCCTAAAAGCCATACCAGATAAATTTATGGGTCTATTTTTAATGGTAGTGTTACTATTCTCATTATTTTTATTTATATTAAATTGCATATTATGGTTCGTATATTGCAGAAGCTCATTATTATGATTAACGTATTCTTTAATATTATTTTACAGTCTATGAATGAGCGGTTTTTTAGCTTTATACGTAGTACTAGCATACCCAATTTGAATGGAGCTCCAATTTTGAGTATTGGTATTATTTCTTATAGTTGTATGTAGATTAGATTAGATTATATTATATTATATTATATTAGATTAAATCAGATCAGATCAGAACAGGTCAAACTAAAATATACATCAGTAAGTATACAAAAGTAATGTCAAAAGAGGAGTTTTGGACGGATTTAGGAAAGGAGACCTAGGAGGGGAAAGGAGGAGAGGGGGAAAGGGGGGAAGGGAAGGAATTTTTGAAGGATAAATTGGACTTATTTTGAAGATTTGGTTTGAGAAATTTTTAGCAAGGGGGAGAAGGATAGGGGAAGATGGACGATTTCGAGGGGAGGCAGGTCGGGCGACAGCGATTTTGAAGGCATTTTCCCAAGGTTAGGATTTTAAGAGAGAATTGGAGGAGGGGGATTTTTTGGGATAAGATTGGCCTTGCCATTTAGCTTTAGAAGAAAGAACAGTTGATTTTAAGGTTTTAAGGGGATTGATTTTAAATAAGGGGAAAAGTTTTAGTTGTTACTTGAAGGTTTATAAAATCAAATCAAATAAGTTGATAATGTCAAAAAAAAGAATGTAAAAACAGCAGCAAATAAAAAATGTAAGGCTTTTAAATCCAAATAAGTGTAGTTTCACCACCCAAAATCCCAAAAACTGATACGAAAAAATAAATATATTTACAATTAGTCTAAAATAAAAAATATACAAAATTACAAGTCAAACAATCAAAAAAAAAATAATGCAAACACCAAGTTGTGATAGGTGTAGAAGTAAACAAAACACTTTCAAAAAAAAACCAAATACCACAGGGATAGCGCCAATACACAAAAATAAGCACGCCAAAAAAACACTAATCAAGTAGTTATTAAAAAAAGAAAAAAAAACAAAATTAATCAAAAAATAATTTTCGTTATATTTAACATCAAATACATTGAATACAATAAAAAAGTAATAAATTATAAGTAAAAGTATCAAACTTATACTGTACACTAAGTGAAAGTTTAAAAACACATAAAAAATATAATTTTTTGTCGAAACGAAAACTAAAAACAAAAAGCAGAAGTTATTCACGCTCAACACAAATAATAAACTAATTATAGCAAAACTATTCAATCCAACCACCGCACAGGTGCATGACTGCAACAAAATAATCTTAACAAACAAAATATAAAAATAAAAAAAACAAATTAACAAAATTATAAAAACAAAACAAAACAAAACATAAAAAGTCAACATATACATATATATAAACACCCCTAACTTAATGTAAAGTTGTTCCATAAACATAACAAAAAACGCCATATATAACTTCATCAACACCAAAAGCACATAAAAAACACACAACACACCTAATCATTCTTCATCAAACACCAAAAAGCAAAAGTCACAAACAAAAAAACAATAATTCAAAACCATAAAATACAACAAAACGAAAAGTAAAATAAAATTTACTAAATTCAACATATAATAATATCACAGAACCAAAATTTTATACCCAAAACGACTAGACATCAAAAGCAAAAAGAGCAATAAACTAAAAATTTCAAACAAAATAGAAACCATCACAATATGTGTAACAAAAATAAAAATAAAAACAGTAATATATTGCATAAGTATAATGATAAAAAGGAATCTAGTATCAAATGTCAAAAAACAAAACATAAAACCAAAACAAAACATAAATAAACACAAAAAAATAAAACATATGTATGAATCTAACAATGTAATTACAAAGATGTTAATCAAAAAAAGTCAAATCAAATCAAATGCAACAATATACATTGTAGCATAATCACACAAGATAATAAAACTATAAAAGAACAAAAAAATAAAAGTATGTAAAAAATACAAAAACAAAGGATTTTTTGGAATGTTTGGGGACAGTTTTGAGGTATTTGGGAAGGGGGGAGAAATTATGGGAGGGGAACAGATTTTCAGGGCGTTTGGGAAAAGTTTCGTTACTAAAAAGAAAGCTAAAAAAGTAAACAAATTAATTTTGTTACAGCTACAAACGAAAATAGTAAAAACCCAAGAGTAAATAGAAATAAAAGTATAAATGTCTGTGCTGTAGTAATCTTCAATCTAAAACAAATTACGCGTGGTACAAAAAAACAAATAATTAAAAGTAAAATACTCTTAAAACACAAAAATAAACCACCAAAGCAAAGGCACGCAAATAAAATAGTACTGATCAAAAGATGATTTATCTCTAAAACTGAGTATATAACAAAAAAAACGCCGGAAAATTCTGTGACAAGTCCTGCCACCAATTCACTCTCGCACTCCATATAATCAAAAGGCAATCGTAACCCATCAAGTAACAATCCAACTCAAAAAACGCAAAAAAATAAAATACCAAGCGCAAAAATATTATAATTATATAATTGCCCAACAGCTAAGTCTTTCACACCAAAAAAACTAAAGTAATCTAACACGTAAAACGCGTATAACAAAATTAAAAGCAAACTTTCCGACAAGATACCAAAAAAGAGTGTTCTCATCGCAGCAAGATAAATAAAACAGCTAGAGAAAAGAAAACAACCCACCAAAAACACACTAAACACGTTCAAAAACAAATGCACACCCAAGTAAAAGAGTAAAGTAAAACCTTTATCAAAAATGATAATGTAACCAAGTGGTAGAAAGAACCAAGGAAAAAAAATACAAAACAATGTAATAAGGGTACCTCCCAAAAAATATACAAAGTCTACACTTACCACAAAAAGAGCAAATTTAACAAAAAGTTTAATACCATCAGTTATTGGAGTAAGTAAACCGAATAAGAATAATGCAGGGCCAATTCTTAATTGCACTAAAGCCATCACTCTCCGCTCACATAAACTAACAAATCCGGACAAGACTAGTAAAACAATAATATATACCAACACAATAACACATACATCTAAATAAAAGAGCAAATGAGTTTTATATTATCATTTTGAATGTTATTTTTAGTAGATTCTGTAATAGTATTATTATCTTTTGTAACATTTTTATGCATATGGATTTGTATGTTATTTCTATCCACAATAGTGTTAGTCACAAAAATAAATAATGTGTATTGCACATGGGATTTTATATCTTCAAAATTCATAGACTCATATTGATTTGCTTTAGGTGGCATGTATTCATTATGTCTATTACTACGTCTATGTCTATTACTGTATTTCGGTTGCCTAAATTTTGTAAGTTTTGATCTATGTAAAGTCATAGGATTTCAATGATACTGAGTATATTTTTTATTCGGCGAAACTACAATTTTTAGTAATTTGATACTAGAAAGTGATTACTTAATAGGAGATATGCGATTATTACAATGCAACCATGTATTAACGTTATTAAGTCTGGTTATATATAAATTATGAGTCTCTGCTGTTGATGTAATTCATTCATTCACATTATCAAGTTTAGGTGTAAAGGTAGAGAACCCGGTAGGTGTAATGAACTAATATTATTTGCATCGAATAACGCAACAATATACGGGCAGTGTAGCGAACTTTGTGGAGTTTTACATGGATTTATGCCTATAGTAATATGTTTTATATAAAAGGGTGTGTAATCTACAAAAAAGGGGATTTAAGAGGTTTCGATTGAGTCGAGTTTTTGATTTATTATGTGTTAGGACATATGATTTTATACTATGATGGTTCGATCTAGATTTCATTTTATACGACTTTGTATTTGATTTTATCGTCTGCATAACATTTATATTTATCTTTGTATTAGGGTTCTTTTTAAGAATATTCTTTAGTTTTGTATTCGTATTACTATTTATAACATTTTTCGGAAATTTTTCTCTATGTATGTTGTTTACAGGTTTTTATATATTTTATATATATATAATGTATAATTTTATATGTTTTTTCTTCGTGTTTGGAATAAGTTTCATATTGTACTATATAGAATTTTTTACGTATTTAAATACATGTATATTCTTCGATTTCTTAGGGTTTTCAAACTTCATTTACAACTTCTTCGGTATTACGATACTATTTAACATAATATTTTGTGCATATCTATTCTGTCTGTTTTACTTCATAATATATTTTTTATTTTGTTTTATATTCTTCGTAATTCGATGTCTTTTTATAGTAATATTCGACCACTTATTCTTTAATTTCGATATTTTCACATCAATATTGTTATGTGACATAACATATCTAGACTTTATATGTTTTCTAATGTTATATTTTAATTTCATATCCAATTTTTTGTACGGATTCTTTTCTTTTATACTAGTGTTAGGTTTAGTATTTTTATTACTGTACTATGTAATAAGTATATTTTATGGATTCACATTTGTTGTGTACGGGATAGTATCAAGTTTAGTGTATCTAATGCATTGATTATATATAATATACAGCAGAAGTTGTTTTACATTAACACCATCAATCTTAATATTCTTTAAATTCGTGTATTTTGATGTTTTTTTTGTATTCGTATTTATACTAATATTATTCATAATATCATTTTTCAGTTTTTTTTTAAAAGATTTCCTTTTTTTATCATTATATTTTGATGTGTTTGGTTCGTTATTTAATTACGACATACATACATATAATGCATTTAACTTCCACACCCACCAATATAATATAACCCAGTTATTATCAATTTACATGTAAAACAACAAAAAAGACTGTCAAAAATAAATATAAAAAACAAAGCAAAAACACAACAACAACAACAAATAATCTAACAATATATGTGCGAAATCTATAACCAATAAGTATAAAGCCATAACACATGGTAGCCAAGTATAAAAGTAAAAAAAACAAAACAAATTATATACAAGTAAATTAACAAAAAAAAGGCAGTAATCTCAAAAAAAAACAACACTAAATAAACAACAACAAAATAAAACTAAAGACGCTAACACAAGCATACCATATAACATAAAGGAACTTCAAAATAAAAAACTAATAGGGTAATCAGAGATTCTCCTAGGAAAAGCAAATAAGCCTAGACTATGCAAAGGGAAAAATAACATATTCGATCCACATCATAATGACAAAATAAAGAAGAACATTCAAAATAAATATAATTCAAGTGGTAATCATTTCATTAGGAAGTGAAAAAACCCACCAAATACGCCTACTACCGCACCAAGTGATAACACATAATGGAAATGCGCAACCACAAAATAAGTATCGTGCAACATAATATCTACTCCTACATTCGAAAGAAACAACCCTGTTAACCCCCCAACCAAAAACATAAGAATAAACATATAAACAAAGTAAATATCTAATACAATTGTCATATCAGTGTACAAAAAACTGTATATCCAATTGAAAAGTTTAATACACGTAGGTAAACCAATAAGAATAGTAACACTACCAAAATACGCCCTAGAATCAACATCTAAACCCACGACAAACATATGGTGTGCCCAAACAAACATACCTAAAATAGAAATAAGTATCATGGAGTATATCATAGCAACCGCACTGAACACACACCTGAAACCTACAATCTCAATTATACTGGACACAAGACCAAAAACTGGAAGTATAATAATATATACCTCAGGATGCCCAAAAAATCAAAATAGATGTTGAAACAGCACCAAATCACCCCCTCCAACAACATCATAAAATGATGTATTAAAATTCCTATCACACAGTAATAATGTAACCCCACCAGCAAGTACCGGTAAAGCAATAATCAAGAGCAAAGAAGTAAGCAATACACCCCATATAAAAAGAGATCATACCAAAAAACTAAAGTATTTCCTTCTACAACAAAAAATAGTGCCAACTACATTAATAGAATTCAAAATACTAGAAATCCCCAAAAAGTGTACAGAAAAAATAACAAAATCACATGCCAAACTGGAGTGGAAGTCAACACAAATAAGGGTAGGATACAAAGTTCATCCAACACCCATCCCTTCTTCAGTCAAAAATCCACTCACAAGACATCCAAAACCACCTAAAAACATCCAAAAACTCATATTATTCAAACGCGGAAAAACCATATCAGGAAATCCAACCATCACAGGAGCAAAATAATTAGTAAAACCACCAAGTGTAACAGGCATAATAAATGCAAAGATCATAATTAAACCATGTGATGTAATTAAAACATTATAAAATTGATAATCCCCAAATAGAACACCACAACCAATTAAAGACAACTCTAATCTAATAAAAAGTGAGTATACATAGCCAACAAATCCACACAAGATTGCAACTAAAAGATAACAAATCCCAATCATTTTATGAGACACACTCAAACACACAAGGCACAAAAAAAACAAATTCGTAAAAGTAAAAAGCAAAACTTATGTTATTATAAAATTAATCTAAAACAAAACCCCCTTCGCTTTATACAGAAGTAACAAACAAACAAACCCCACAAACCATCCTCCTCACCAAACAAAACCCACCCAACCTCCTCTCAAAATCCACCAAATTCCCCCCACAAAATCCCCCATCTATAATCGCCCCCTTCTCCCCTTCCCAACCCCTCCTTCCTCTCCCAAACAAACCCCTCCCTTTCCCCAAATAAATCAAACCAAAACCAAAAACCAAACTCAAAAAGCCACATAACAACAATACTATGTTGAAAATAAAGTATTAAGTATATAAAATAAACTACATCGAAACACAAAAGTAAAGTTAAATTGGAGTAATTAAATGTTCAAATTAAGTGTAATTTGTATAATATTTATAATATTAATTACAACAATAACAAATATATATGTATATTATAGTTTTTGTGTCACAATAGAATGAAATTATATATATATAAATCTATACGTAAATTACACCACCTTATGATTTGTGTTATTTATGAGTTTAATATTATACACATTAGTGTATATGCTATCAAAAAAAATAGTATCGTATGTTAAGTACATGTACATGATAATATTATATGTATTCATATGTACAGATGTAATTTTAATTGCAAGCATAGATGATTTCATAAGTTTTATGATATTATTCGAAAGTCTATTCTTTCCTATCTGCATAGTAGGTCTATTTTTCAACTTCAACAATCGTTTTATATTCGCAATATTTTATTTAATAATATTCAGCTCAATAAGTTCCATACTATGTATAATTGTATGTATAATAATACTATCACATTTCAACACGTTAAATCTACAAGCTTTCATCGATATATGTTTTTTCGACAGTGTATATTTATCAATATTTATATGAATACTTTTATTCATAATGTTTGCAATAAAATACCCAATATGACCTCTCCACATATGACTACCTGAACTACATGTGGAGGTGACAACGGAATTAAGTGTATTACTAGCGAGTGTTGTACTTAAAATAGGTTTTTTCGGTATGTATAAATTCCTTTTTATGGCATTCAACACAATATCTCTGTGATTTTTAGGATTTATAGACAGCATAATAATACTAGGGCTGTCTTTTATAAGTATATCCATATTATTCATAACAGATTACAAAAAGGTAATAGCTCATTGATCAATTTTACATACAGGTATCGGATTAATACTGTTATGACACAATGATCTACTTTATATAGGAGTACTCATATTTTGTAATCTGTCACATATAATAAGTTCAGCCTTTATGTTCATAACAATAGGATACATGTACGACAATTATGGGGTAAGAATTTATATATTAATGGTATCCTTTTTCGGTATAAGTATGTGAAGTTCAGTATTCTTAAGCCTATTTTTATTCAACATAGATTTTCCGTTTATGCTGTTATTTTACATCGACATCTTCGTATTACAGGGATTAATTTCTATATCCTTTGTATACATAATATGTTTCTACACAATAACATTATCAATCTTTATATCCACAATATACATATACATATGTCTCAGCTACTATTCATTCATATGATTAGATAAATATTTACGCCTGGATTTATGTATAAACGATATATATGTGTATGGAATATTGTCTTCAATAATGCTGATCCTTTATTACGAAATATATTTAATATTTTAATATCCCACCAAGTTAACTAACACAATAATAACAACAATAAAACCAAATAAAGGTCAAAAATCTCCTCAAACCACCCCTTTTTCCATAACCTCAATCCCAATTTTTAATATCCATTGAAGTATCTCCTCCTCCTTCTTGAATTTAAATCCGTGAATTCTTCTCCCCAATGTCACCCCGCTCTGCTCTCTGCCCCCTAAAAATCCCCAATAATTCTTAACGAAATCAAATCAATATAAAAAAAGGCGAGGATTTTAAGTTTTTGGGTTTGCTTTGTTTGGGAGAAAGAGCCCCCGAGCCCAGCCGGAATTCGACGGTTTAAAGCTTTTTCTTGAATAAATTAGGAAGCCGGGGGGAAACAGTCGAAAAGATTTTATGTGTGGGGAGAACCCTTTGTTTGTTATTAAATGAATACGCGTAGTTAAATGAACGAGGGTCTATAAATATGTTTTTGTTTTTTTTTGCATTTTTCTTCACATTCGGACTTCTAAGCGGTAGCGTAATATTTGGAAGGAATTTTTTAAGTTTTTGAAGCACTATCATATGCACTGTATGTGTAAGCTTAAGTTTTATATTCATGTTCATAATAATACCAGTATGCCTATACAATTATACGTATTACGATTTTTGTATAATACTCATGTTAGATTTTTGTGTAATACAATTAACATTTATATGTACATGTATGAATCTGTTCATTTTATTCCTAATAAACACAATATTTTGTTTTATATTATATTACGCATTCTATTACATGTATTTTGATGTATTCCTAAACCGTTTTTTCAACATATTCTGATTATTTATATTATGTATGAACTTTTTCATAGTATCCTACGATTTATTAACCGCCTACTGTGGTTGAGAACTTCTCGGACTATTCTCATTCTTCTTAATATCATATTTCTGGTACAGGTTTTTTGCCTTAAAATTTGGATTTAAGGCATTCTTAATAAGTAAAATCGGAGACATATTGCTAATCTTCTCATTCACCATAATGTTTACAATGAACGGTTTTTGCATGACAACCTTCCACTATATAAATTTTTTCTGTGTTGACTATTATTATATGAGTTTCTTTCTATGTCTAATATTAAGCTGTGCATCTACAAAAAGTACACAATTTGGCCTCCATATTTGGCTCCCAGATGCTATGGAAGGTCCTATACCAGTAAGTGCCTTAATACATGCTGCAACATTGGTAGTATGTGGTATAATACTAATAGGGCATGTATATTGGTGTATAGACTTCTGATTTAGTTACTTTTATTACATAATATATTGGTTAACACTGATTATAATATTAATGACAGCTAGTGTTTTTTACAATTTTGATGTAAAACGATATATAGCATTTAGTACGATATGTCAGATAAGTTTTTCTATGTTTTGCTGTGTATGTGTAGATCTGTATGTAGGTTGTCTTTTTTTCTGTTACCACATGTTTTACAAAGCAACTTTATTTATAGTGATTGGAGTATGAATTCATTTTTTTTTTGGTCTGCAAGACATCAGATGCTATTTTTTTTTATATTTTTGTGGGTGTATCCTCGCAAGGACCCTTTTAATATTTGCACTGCTAAATTCATGTTCATTATGGTTTTTATGTGGGTTTTATTGTAAAGATTTATTGTTAGCATTATTAATGATAATTTCATTCCACAACAGCATAGAATTACTTTTTATAACAGTTATATTTATATTTTTAACAGTCACATACAATTATTTTTTACTATTTTTTTTATTATTTGTATTCAAATGTTTTTGTTTAGTGGACTGTTTGTTCCTGTTATTCGATTTCGAATGTTGCTTAGTAATTTCTTCGCTATGCCTTTACATGTGTTTTTTAAGTATATTTCTAATGATCGATTTTATATATATATTTATATTCTCAAGTCAATGTTATTTCTGAGCATTTTTTCTATATTATATCAATTTTTTTGATATAGCCATTTTCATAATATTTATAATCATAAGTATTGCGTTTACACATTTTGGTTGTGTCTATTTCTACATGTTCAACATAGATAGTATCATGTTATTCTGACGATTATTTTTATTAATAACTAGTTCTAGTGTATTCTTAGTATTTTGTTGTTGATATTTTATATGTGCAACCATGTATACAAGTTTATTAACATGAAATATAGTTATATATTGCCGATATAACCTAAAATATTGTCTATTTTTCAGTATATTATGAATACTATATATATAAAATAAAACAAAAAATAACAATTAAAATACTAACATAATCTAATCTATCGGGATATTAAAGAGCTAGGGCAGATGCCCTAAGTTGTTTGTCAAAGGCGAAGTCTATATGTAGAAACAAAAACACAACTGAAAAATAGTCAAGTAATGATAAGTTACGTAAGAGATCTTTTTATGTCAAAAAAGTATGCAATTACACTAAAAGTAGTTTAACACAAAATAATATTAATTTAATTCTGAAGTGTAACCTACCAAGTAAAGTACATGTTTAAAGGGAAAAAAATAGAGACAAACTTGTCTAAAATAATGATGTTATGTCATGCAACCACAACACCCAATGGTGAGTAACCAGTAAAAGTACATAAAACTACAAACACAATTCCACAAGTTAGTACAGCGTAAGCAAAATAAAACACAAAACTTAGCATCAATACTACTAAAAAGGAGTAAAGTGTAAAAAACAAAATGCTAGGGGCATAAAAGCGATTAGGTAGTAAATAACACGCAGAAAGTGTGTGTAAGTTTACAACAATCCATATAAAGAGAAATACAGTCAAATTTTCAAAAAAAAAGTAAAATATATGCACAAAAACACGTAGCGTGGTGCAAAAATTTGTGTATTTCTGTAAAAATATTCCTAAGCACCTCACAAATTAATTTTAGAATGACTACAATATAAGCGTAACTATAGAAAATAAAACAGGACAATAAAGTAAATAATATCACAGTGTGCATTTTTCATCTATAACCAGGTTGTAGTTTTTAGCAGCTGTAGCGTAATACCCAACCGCTATGAAAGCAAATTGCTACACAAAAAACATGTATCACATAAGTAGATGATATAAATTTACAAACAAAAAGGCATAATGGATCAAAATCTAGGAGAAAATCACGACAATTCTGTAAACGAGAGGTGTTACAAAAAGTATGGAGGTGTCTACAATAGAAAGTTTTCGTGCACTCTGTAAAAATATATGTGAAGGAGATTACAGTCAAATTTTAAATACACTATAAAAATTTGTGTAAAAAACCGTAAAATTTCGTGCTAAATTCTGAACGCCACCGTGTTTACCAAATTTAATCTGTAACAACCGTATAAAGAGAATCCCAGTCGAATCAAATCACAGGATGATATATACGTAACACGATTCACCACCACTCTAGCATCAATCACTACTGACAAAATAACATCATTCCAATTCATCACCTCCCATAAACCTGGTATCTACACCAATAATATAAAACCAAGAAGTAATTCTACAAAAAACACTACTAGTCAAATTTAACCCACAGTCATTATAAACGTAATACCACCACCCCACTTGCACACCAAATACAACTGAGAACAAAATCACCTAATACTTAAAACCCTTCAAACCCAACATACATTAGTCATACAAAACCGAGAAAATAATTCCACCAAAATATATTACCACCCACCATATAAAGATATTCTCAGTTAAACATCACAATTCAAGCCACGATATGTAAAGCGCTATCACACGCAATATCCAGCAATTATCAAATTACCCCACAAAGTACATGTATCAAAAAATGTAAGTAGAAAACATAATTTTACAAACAACCAGAGGTTGTATCGAGGTTATGAACCAAAAATCTAGAGTAACATCAAGACAATGCAGTAAACGAGAGGTGTAACAAAGTAGTGAATGTTGCACAAACTAGAAGGTATTCATGCACATTTACAAAAATTTATGTGAAGAAAATTACAGTCAAATTTTAGAGAAATTTCAAAAATTTGTGCACAAAAACGTAAGATTTCGTGTCAAATTTTGAACGAGCCCGTTCACCAAATTTAACATGTAACAATTGTATAAAGATAAGCACAGTCGAATTTAATCACAGGGAACATATACGTAACGCAATTCTCCACTATTCGAGCATCAATCACCATTGAAAATAACATCATTTCAAACTCCTAAACCTGGCATCTACCTCAATAACATAAAAACAAGAAAGTAGTTCCACAAAGTACATTATCGACAACTATATAAAATATTCTCAGTTGAATACAATCCAAACCACCCTATCCGTAGCACCCAGTATTCAGCAACTATCAAATTAAATCGCTTCACAAAGGGCACGTACCAAAAAACATATGCAGAATAATATAAGTTTATAAATAACAGGGTGTAAAGGTATTATACAACCAAAAGCTAGGAGTACAATTTAAACAATGCTGTAAACCAAGAGGTGGCACAAATAAAAAGTTTTCGTGCAATTTTTAAAGATTTTAGGTGAAGATAATTTCAGTTAAATTTTAAAGAAATTCTAAAAGTCTGTGAACAAAAACATAAGCTCTCGTACTAAATTTTTAAGTACCACGTGTGCATCAAACAAAATCTATAACAACACATAAAAATAATCCCAGTTACATTTAACCGTAGGATAAACATAACCCAATCCACCACCCGAACATCCACCATAACTGAAAACATCACTACCACAAACAACCACTAAGCCTGGCATCTACTCTGCATCGATAACATAAAAACAAGAAAGTAGTTCCACCAAAGTACATCACCGACAACTATATAAAATACTCTCAGTTGAATACAATTCAAACCACCCTATCCGTAGCACCTAGTACTCAGCAGCTATCAAATTAAATCGCTTCACAAAGGACACGTACCAAAAACATATGCAGATAATATAAGTTTACAAACAACAGGGTGTAAAGGTATTATATAACCAAAAGCTAGGGTACGATTCAGACAATGCTGTAAACCAGGAGGTGTCACAAATAATTATGGATGTGGCATAAATAAAAAGTTTCCGTGCATTTTTTTAAAATTTCAGGTGAAGGGAATTACAGTTAAATTTTAAAGAAATTATAAAAGTTTGTGCACAAAAATGTAAGCTCTCGTGCCAAAGTTTAAGCACCACGTGTGCATCAAATCACCATCCAAATTCCACGCCAACCCCATCACGTAAAACTGAGAAAGTAGTTTCACCAAACAATTCCTGTTACCACCACGTAAAGATACTACCAGTCAAATGTATTCACAGTCATCATATATGTAATGCACCATACACCACCCACACATCAAACATAACTGAAACTATCATCACCCCAACACGTAAATATACCCAATTAAATTCCACACCAACCACACAAAATTAAGGAAGTAGTTTCACCAAAGCAAACACACAAGTACTACATAAAGACGTCTCCAGTCAAATTTTCCCACATCCCTTATATGTAAAATACACTCCACCCAATGCCCGTGTATTAAACATAACTGAAAACAACAATACCGTCACCTATACACCATCCAAATTCCACATCAACCCCATCACGTAAAACTGAGAAAGTAGTTTCACCAAACAAGTCTTGTTATCACCACGTAAAGATATTACCAGTCAAATGTATTCACAGTCACCATATATGTATTGCACCATTCCCAACCCACACATTAAACACAACTGAAACTACCATCACCGCAACATGTAAAGATAATCAACCTGATTCTGCACCAACCCCACAAAATTGAGGAAGTAGTTTCACCAAAGTATCACTCCAATCAACGTATATTGTTATTCCAAGTTAAACACAAGCACAGTCGTCATATATGTAGCACCCCACCCAATTGCCTGCCACATCTAAAAATAGTCTCACCAGTCCACGTGCGCACACCCGGATAATAATTACAAGATTATAGTTGTATTCCTTCTTGTTATTATTATATGTTTTAGTAACGTTTTTAAAAATATAGGGAACCTATATTTGTAAAAACTTTCTCCCGAAACCCAAAATTTTAATGAAATTTTTGAATGGCAGTCAGTAAGGGTATATGGGCAAACAGATGTAAAGCAAAAGGAACCTACATTGCAATCTCCAGTGTAGTCAACTGATAAATGATACCACAACCACGCGATATTAACCAAACTAAACATTAGATGCACTCCCGTAAAGCCCAAAAAATTAGGTGCAACCTTCAGCCATCATCTACGTTACTATCACTGCAGGCCACACGTATCAAATAGAACTCAAGTTCGATATCTAAACCTATCGCAAGAACACGGAAAGTAGTTTCACCAAAGTAGCCCTCCAACCACAGTATAAAGACACTCCAGTTGCGTTTAACCACAGCTATCATATACCGTAATACACACTAACTCCCACAACATATTGAACCCACTTGAAAACTGCATCACCACAACACACATCCCACCAAACCCGACCACAACCACACAAAATCAAGGAAGTAGTTGCCACCAAACAATTCCTGTTATCACCACGTAAAGATATTACCAGTCAAATATATTCACAGTCATCATATATACAATGCACTCTACTGTATCCGGTACACCAAATGCAACTGAAAACATCACCACCTCAACCCGTAAATATACCCAATTAGATTCTACACCAACCACACAAAATTAAGGAAGTAGTTTCACCAAAGCAAACACACAAATACTACATAAAGACATCTTCAGTCAAATTTACCCACACCCCTTATATGTAAAATACATCCACCCATGCCCGTGTATTAAACATAACTGAAAACAACAATACCGACACCTATACACCATCCAAATTCCACGCCAACCCCATCACGCAAAACTGAGAAAGTAGTTTCACCAAACAATTCCTGTTATCACCACGTAAAGATACTACCAGTCAAATGTATTCCTAGTCACCATATATGTAATGCACCATACCCCACCTACACATCAAACACAACTGAAACTATCATCACCTCAACACGTAAAGATGCTCAACCTGACTCTACACCAACCACACAAAATTAAGGAAGTAGTTTCACCAAAGCAAACACACAAATACTACATAAAGACATCTCCAGTCAAATTTACCCACACCCTCATATGTAAAATACATCCCACCCATGTCCGTGTATTAAACATAACTGAAAACAACAATACCGTCACCTATAAACCACACAAATTCCACGCCAACCCATCACGCAAAATTGAGAAAGTAGTTTCACCAAACAATTCCTGTTATCATCACGTAAAGATATTACCAGTCAAATGTACTCACAGTTACCATATATGTAATGCCCCACACCCCACCAACACATTAAACACAACTGAAACTATCATCACCTCAACACGTAAAGATACTCAACCCGACTCTGCACCAACCCCATCACGCAAAACTGAGAAAGTAGTTTCACCAAACAATTCCTGTTATCACCACGTAAAGATACTACCAGTCAAATGTATTCATAGTCATCATATATGTAATACACCATACCTCACCTACACATCAAACACAACTGAAATTATCATCACCTCAACACGTAAAGACACCCAACCCCGCTCTACACCAACCACACAAAATTAAGGAAGTAGTTTCACCAAAGCAAACACACAAATACTACATAAAGACATCTCCAGTCAAATTTACCCCCATCCCTCATATGTAAAATACACCTCACCTATGCCCGTGTATTAAACATAACTGAAAACAACAATACCACCACCTATACACCATCCAAATTCCACGTCAACTCCATCACGTAAAACTGAGAAAGTAGTTTCACCAAACAATTCCTGTTATCACCACGTAAAGATACTACCAGTCAAATGTATTCACAGTCATCATATATGTAATGCACCATACACCACCCACACATCAAACACAACTGAAACTATTATCACCCCAACACGTAAATATACCCAATTAGATTTTACACCAACCACACAAAATTAAGGAAGTAGTTTCACCAAAGCAAACACACAAATACTACATAAAGACATCTCCAGTCAAATTTACCGCACCCCTTATATGTAAAATACACCCCACCCATGCCCGTGTATTAAACATAACTGAAAACAACAATACCGTCACCTATACACCATCCAAATTCCACGCCAACCCCATCACGTAAAACTGAGAAAGTAGTTTCACCAAACAATTCCTGTTATCACCACGTAAAGATATTACCAGTCAAATGTATTCACAGTCACCATATATGTATTGCACCATTCCCAACCCACACATTAAACACAACTGAAACTACCATCACCTCAACATGTAAAGATACTCAACCTGATTCTGCGCCAACCCCACAAAATTGAGGAAGTAGTTTCACCAAAGTATCACTCCAATCAACGTATATTGTTATTCCAAGTTAAACACAAGCACAGTCGTCATATATGTAGCACCCCACCCAATGCCTGCCACATCTAAAAATAGTCTCACCAGTCCACGTGCGCACACCCGGATAATAATTACAAGATTATAGTTATATTCCTTCTTGTTATTATTATATGTTTTAGTAACGTTTTTAAAAATATAGGGAACCTATATTTGTAAAAACTTTCTCCCGAAACCCAAAATTTTAATGAAATTTTTGAATGGCAGTCAGTAAGGGTATATGGGCAAACAGATGTAAAGCAAAAGGAACCTACATTGCAATCTCCAGTGTAGTCAACTGATAAATGATACCACAACCACGCGATATCAACCAA*A*C*T*A*GACTAAACATTAAGATGCACTCCCGTAAAGCTCAAAAAATTAGGTGCAACCTTCAGCCATCATCTACGTTACTATCACTGCAGGCCACACGTATCTAAACCTATCGCAAGAGCACGGAAAGTAGTTTCACCAAAGTAGCCCTCCAACCACAGTATAAAGACATTCCAGTTGCGTTTAACCACAGCTATCATATACCGTAATACACACTAACTCCCACAACATATTGAACCCACTTGAAAACTGCATCGCCACAACACACATCCCACCAAACCCGACCACAACCCCACAAAATCAAGGAAGTAGTTGCCACCAAACAATTCCTGTTATCACCACGTAAAGATATTACCAGTCAAATATATTCACAGTCATCATATATACAATGCACTCTACTGTATCCGGTACACCAAATACAACTGAAAACATCACCACCTCAACTCGTAAATATACCCAATTAGATTCTACACCAACCCCACAAAATTAAGGAAGTAGTTTCACCAAAGCAAACACACAAATACTACATAAAGACATCTTCAGTCAAATTTACCCACACCCCTTATATGTAAAATACATCCACCCATGCCCGTGTATTAAACATAACTGAAAACAACAATACCGACACCTATACACCATCCAAATTCCACGCCAACCCCATCACGCAAAACTGAGAAAGTAGTTTCACCAAACAATTCTTGTTATCACCACGTAAAGATACTACCAGTCAAATGTATTCATAGTCATCATATATGTAATACACCATACCCCACCTACACATCAAACACAACTGAAACTATCATCACCTCAACACCTAAAGATGCTCAACCTGACTCTACACCAACCACACAAAATTAA-----------------------------------------------------------------------------------------------------------------------------------------------------------------------------------------------------------------------------------------------------------------------------------------------------------------------------------------------------------------------------------------------------------------------------------------------------------------------------------------------------------------------------------------------------------------------------------------------------------------------------------------------------------------------------------------------------------------------------------------
>T. platydactyli
CCCTTCTACAAACAAGTAAAACTCCTCCAATTTCCATATCTCTCAGAACCAACTCCCACAAAACCCCCAATCCCCCAACTGTAATCCATATCCACCCCAACTGTAACTCCACACCAAAAATATCTAAAAGTAGTGCAACCCCCATTTATCTCCATATCCACCTATATACTATCTGTATACATATCGTAATAAATGTAAACTCCCTTCTGCAAACAAGCAAAACAACCCCACATTTCCTATTCTTTAGAACCAAACCTCACAAAACCCTCAACCCCCCAACTGTAACTCCACACCAAAATATCTAAAAGTAGTCCAACCCCTATTTATCTCCATATCCACCTATATACTATCTGTATACATATCGTAATAAATGTAAACTTCCTTCTGCAAACAAGTAAAACTCCTCCAATTTCCATATCACTCAGCACCAACTCCCACAAAACCCCCAATCCCTCAACTGTAATCTCCATCTGTAACTCCACACCAAAAATATCTAAAAGTAGTCCAACCCCAATTTATCTCCATATCTACCTATATACCACCTGTGCACACATTGTAACAAATGCGAATTTCCCTCTGCAAACAAGCAAAACTCCTCCAATTTCCATATCCCTTAGAACCAAACCTCACAAAACCCTCAACCCCCCAACTGTAATCCCCATCACTCCAACTGTAACTCCACACCAAAATATCTAAAAGTAGTCCAACCCCTATTTATTTCCATATCTACTTATATATCACCTGCACACACATCGTAATAAATGTAAGCTTCCCTCTGCAAACAAGCAAAACTCCTCCAATTTCCATATCTCTTAGAACCAAACCTCACAAAACCTTCAATCCCCCAACTGTAACTCCACACCAAAAATATCTAAAAGTAGTGCAACCTCCCATGAATCTCCATATCTACTTATATACCACCTGTACACACATCGTAATAAATGTAAACTCCATTCTATACAAGCAAACTACCCCAAATTTCCTATACCCAAACCCCACAAAAAAACCTTCAATCCCCAAACTGTAATTTTCATCATCCCAACTTGTAACCCCAAACCAAAAGTATATAAAAGTAGTGCAACCCCCATTTACATTACTTCAGCCCATCACACGTAACCTCCCGTCTATCCACACACAAAGTCTCAATGCACAGACAAACACCCAAACATTAACAGTATCAAATAGGCTTAGTTTATAATAATGAAGACCAAAAATTTCATAATAAGTATTTAAATTTTGTATAATAAGTTTATTATTTTTATTATAAGAACTATAAATGTATTATATTTAAATATTAAATTTGTTGTTTTATATTTAGATACATATTTATCGATTAATAACAAATCACAAACAAATTTAAAACTTATTGAACTGTGATGTGTAGTTTAATAATTTTAGTCTAATGTTTAAATATTTAACTATAGAAGGCACAGTTGTTATATATGTACCAAATAAGTATAGTAAGATTATTTTAATTAAATTAATAAATAATTATTCGACATGAAATACGAATATTATGACTACATTAAAAATTAACCATTTTAACTGACAATAAAACAAAAAGTATAAATTAATTTGAATATTAAACAATAAGTTTGTAAGTTGTTATTCATCAAAACTATAAAAATAGGCAGTTACTAAATAAAAGCAAATAATATACAAAATTTAATATTTAATATTTGTTTAATAAAAAGTAACAAGCTGTAAATACTAAGTATTATTATAAACCATAAATTTCTAAAAATATAAATATATTGTTAATAAAATTATTGTATCTTTAAGAGCGTTTATTAAATGCGTTCGTCTAAGAATATTATTTAAGATTATTCTTGTATATATATATAAATTTAAATAGTTCTACATATAAAAAGAAATCCTCATTCTAAAAATTCTAGTAGCATAGTAATTTGTTAACTAATTATTAAAGTGTTCCACAGAAATTTTTAAAATTACAACAAACAAAATAAAATATGAATTAACATAAAAATTTTAAAAAAAATTAAAAAATTAAAATAGGGCAAGTCCTACTCTCCTTTACAAAGAGACCATTTAATATTAATATGAAATTGTATGTTTGATTTGGGCAATACTATATCTATTTATATAGAAAAAGAACTATAATCATTGAAATAATAAAAGGTTCGAGCAGGTTAACAAGCATTAAAACTAAATGTGTTTCATCGTCTACTTATTGCTATTGAAATTGATTGTTCATCAAAATTGTAATTCGTTAGTTGGGTTAAAATCGTTGTAAAGCAGATTTGTTTATATATTTAATTACAAAATAAAGTAAAAACTAATACAAGTACGCAAGGATCGATTATTAGCTACTATAAAACCATTTGTACAATGTTATATAAATGGTCTATTGTTATTATTCATATTAATTATTTTACAAGTTTTCAAATTTTATATTAGTTTATTTATAAAACAATCTTAAACAACAAATTTTAGGAATAGATAATAATAATTTATAATTTTGATTAGATATATATGTTCATGCTATAGAATGGGTGTGGAAATTTAAAAAAATCAAAATAACATTTTCTATAATAAATCACATTTACACATTAGTCAGAAATGGATGCCAGCCGTTGCGGTAATTTCTATGCTTTTAAATATTATACGACCATCACAATAAATTGTTACTTACTTACTTTAACCAATAAAAAATATAACGATCTTTATTTGTTTTTAAACACCATCTGGTATATGCAAATAGAAAATTATAGTAATTATAAATTATATTATATTATATTTATTCATATACATATTAACCTAATATTATTTTAATTTGACACCATGATAAGGCAAATAGCTTGAAATTGTAAATTTTATAATCAAAATTTATTATTTATATAGTAACATGCAAATTTAGATAAAACAAAAAAGTAAAAAGGTATTGTTGCCCACCAATTTTTATAACAAAAATAACGTGCAGTAATTAATATATTTATAAAAATATATTTATATCAAACATATATATGTAAACAAATAAATATATACACCAAAAAGGAGGGAAGGTTTTTTGGGGACCAGGTCCCGTGAAAACCAGATTGGGTTTGTCCGGGAATCCAGCGTTTTTTATTGAGGGAGAACGGAGCCGCGAGGAAAGCCCCATGGGCAGGAGTTCGGGGGGAAGGGGGCCACGGCATGAGTTTAACAGAGACTTTTTCTTGTTCCTTGGAAGGGGAGCAGGCCCAACCGATTGCCAACACATTTCAGGAGGGGAGCCTTATTTGAAGTTTGCACTTTTTCTTTCAATAGAGGGGAGAGAAGGGAGGGGGGAGGATGAATTTTTGGTTTTAAAATCCCAGATGTTAACTATAAAATTAATATAAAACAATTATGAAACTAAAATTGGTTGTCCCCTCGTCGTCTTCAATCTACCTCTCCCCACAAAATCCCAAATAACACAACAATAAAAGGGTCTTTCCACACACACAAAACTCCCCGGTGTCATCAAATTCCTTCCTAAAAATCCTTCACAAAAGAATTCATAACAATTGCTCCCCCTCCCCTCCAACAAAAACCCTCGCCAAAAAAACTCTTTCCCTCGCCCCCTCCCCCAAAAATCCACAATTAAAAACCCAAATTAAATCCAAATCAAAAATAATCTAACCTTCTCTCCCCAAAACACCTCTCCCCAAATCATCAAACCACCGCAACTACCCCTTTATAACAAATGCTGTAGTTATTGTGTCATAAAATATCACTAAATATTCAATATTATTTAATAATATTAAAAAAGAAAATTTAACTAAAATAATATTAATATGTACAACGTTAGCCCAAATAAGAATACCATTAAGTAAAAAAAAAATCATATTGTATTTATCAATACCAAAACGATAGCAATAAGTCACAAGATAAGGTAGCATATATACACCCGAAAGAGGTCTCACTAAAATAAATACCAATTTTATTAGAATAGTTTATAAAGTCTGTCAAAAAAGTATTGTACTTATAAACAAAACTCGACTACAAGCGAAGTATAAAAGTAAAGTCAATAAGGAGGGGACAAACGTTTTACATTTGGTCTTTCGCAACACCCGTTTTCAGCGCAGTTTTGGAGGAGAGTTTTGGGATTTTTAAGATTATTTTGATTTGAAAGGATTTTGCATCGTGGCACAGAAAAGTTATGTGAATATAAAAGTGTAGAACAATGTTTACCGATGATAGATTAGAAGATGGGGAAGAACAGGCATTTGGAGAAGACGGGGGCAGCGGGCAAGCGGGGGGGAGACCTTCGAGAATGGATTTGGGACAGAGGGGAAGGGGCTCCGATAGGCTTAGAGGAACGTCGATAATAGAGACGGAAGGGGGCGAGCAAGCTTTTAGGGGTGGACTTGAGAGGGGGAAAGGAAAACGGGGAGGAGTTTATGAGTGTTTTAAGGAATTTCGAAACGGCGGGACGGATTTATAGATTATTGATATTTAGGAGGGGGTCTCGCAATGGATGGAGGGAGTTCGAAGGATTGATTGTTATTTTATAGGAGAAGGAAGGGAGCGGATTTCGAACGAGATATTTTGCGAGAGAGATTTTGTTTAAGTTCAAGGGGTTTTGGGGGGGAAGAGGATTTGAACCAGTTTAGACTAATTAGAAAGGGAGGGACCAGGTAATTTTTCGGCTTGTTTTGGAGCACCCCAAATTTTGGGATTGATTTTTGGAGTTGGGTTTTTGGGGTTCCCGGCGACGGGCGGAACATAGGGGAGGGCGGGGGCAGAAGGCTTTCGAGTGAAATTGAGGGGACCGAGACCGAATTTTTTTGAAATTATTTAGTGTGTAGTTTAATTCAACATATTTATAAAATTAAGTCAAATAAATTAATAGACTTTTGGAAGGGGATTTTTGGGGGACACCCGCCAGAGGAGGGGGGTTTTTTGGAGGAATTTGTTTTGGGGGGATGGTTTTTGTAGGGGAGTTTTTTGAGGGGGAAGGAACGGGGGAGGGACGTGATTTCAGATGGGAGGATTTTTGGAAGAGGTCGGTCGGGGGAGAAGGGATTTTAGCTTTTGGACCGAAGGAGGGAAGGGAGGTTTTAATGAGAAGGAAAAACTAATTTAGATGCTGGAGAAGGGTTTTTGAAGGGGTGGGAAGGGAGAAGGGGGGAACATTAGTGGGAAGCGAGGACAAATGGGGGGGCAATTGATTGAATTTTACAACGCATTTTGGTGGGGGGAGTTTGGTCGGAAGGAGGAACACGGGAGGGGAGGCAGGATGGGGGTTGCGAGAGAGGGTGAGAGGGGAAAGGGAATGGTTAAGGAAAATTTTTATCTAGTATTTTATAAAAAACACCAAAAAAAACTCGATATAAATATCAGCAAAAAGCGAAGAGAAAAGAAAGGGTCTTTTAATGTCAGGTTGTTTATATAGAATATATGGTGTAGGTTTTAGTTTGGGTTTTTTTATCGCATTGCAAATAATATGTGGTGTATGTTTAGCATGACTTTTTTTTAGCTGCTTTATATGTGCAAATTGATATTTTGTGTTATTTTTATGAGATTTTGATTTAGGTTTTGTTATACGAAGTGTGCATATATGTTTTACATCACTTTTATATTTCCTTCTTTACATACATATATTTAAGTGCATCACTTTAATAATACTATTCGACACCCATCTTATAGTCTGATTTATAGGTTTCATTTTATTTATATTCATAATAGTGATCGCATTTATAGGGTATGTTTTACCATGTACTATGATGTCATATTGAGGTTTAACTGTATTTAGTAATATATTAGCAACAGTTCCTATTTTAGGTACTTGGTTATGTTATTGGATATGAGGAAGCGAATTTATTAACGATTTTACTCTATTAAAACTACATGTATTACATGTATTAATGCCATTTGTATTAATATTGGTCTTATTTTTACACCTTTTTTGTTTGCATTACTTCATGAGTTCAGATGGTTTTTGCGACCGTTTTGCATTTTATTGCGAAAGATTGTGTTTTTGTATGTGATTTTATCTAAGAGATATGTTTTTGGCATTTTTTATATTATTTTGTATGATGTATGTGATATTTATAAACTGATACTTTGTGTTCCATGAAGAATCTTGAGTAATAGTGGACACTTTAAAAACATCAGACAAAATTTTGCCAGAATGGTTTTTCCTATTTTTATTTGGATTCCTAAAAGCAATCCCAGATAAATTTATGGGTCTATTTTTAATGGTAATATTGTTATTCTCATTATTTTTATTTATATTAAATTGTATTTTATGATTTGTATACTGTAGAAGTTCTTTGTTATGACTTACTTACTCATTAATACTATTCTACAGTCTATGAATGAGCGGTTTTTTAGCTTTATACGTAGTCCTCGCTTACCCAATATGAATGGAATTACAATTTTGAGTATTACTATTATTTTTATTGGTAGTTTGTAGATTAGATTAACAAAACACAATTTTCTAAAGTACAACAATAATTAAATATAAAAGAAATGAGGAATTTTGGGCGGATTTTTTAGGTGAAGGGGACCTTTTTTAGGAGGGGAAATTTGAAGAAGAGGGGGAAAGGGGGGGAGGGGAGGAATTTTGAAGGATGAATTTGAACTTATTGAAGATTTGGTTGAGGGATTTTTTAGCGGGGGGGAGAAGGGTTTTAGGGGAAGATTGGAGATTTTCGGGGAGAGGCAGGCGGACAACAACGATTTTTGAAAGCATTTTTTCCCATTTTGGATTTAGGATTTTTAAGAGGGAAGGAAGAGGGGAATTGGGATAAGAAGCCTTGCTCAAGCTTTAGAAGAAAGAACAAGATTAAGGTTTTTAGGGGGAGAAGAGAGGGGAGAGTTAATTTTAGTCTGTCGGTTTAAAGTAACAAAATACCATCTATAAAATCAAATCAAATAAATTAATAATATCAAAAAAAAGTATATAAAAACAACAACACAAGAAAAACCCCAAACTATTAAACCCAAATAAATGGAGTCTAACCACCCAAAACCCAATAAACTGATAAGAAAAAATAAAAATGTTTGTGATTAATCTAAAATAAAAAATATAAAGAATCACCAACCACACAAGTAAGAAAAAAACAATACAAGTACCCAAATAACTCAATTGTAAAAGCAAACAAAATACTTTCAAAAAAAAACCAAAAACAATAGGAATTGCACCAATACAAAGAAACAAACATGCCAAAAAAATACTTATTAAGTAGTTGTTAAAAAACGAAAAAAAAACAAAGTTCACCAAAAAATAATTTTCATTATATTTAACATCAAATATATTAAAAACAAGAAAAAAATAATATAAAACAATCAAAATTATCAAACTAATGCTATAGATCATATGAAAATTTAAAAAAAGATAAAAAACATAATTCTTTGTAGATACAAAAACTAAAAACAAAAAACAAAAATTATTAACACTAAGTACAAACAATAGACTTACAATCGCAAAACTATTCAACCCCACAAGAGCGCATGTGCAAGATTGTAGTAAAATTATTTTAAAAAAAATAATATAAAAGTAAAAAAAGCATATCAACATAATAATAAAAACGAAACAAAAAAGTACGTAAAAAGTCAACATATATATGTAAATAAATACACCAAGTCTTACATAAAGTTGCTCCATAAACATCAAAAAAAAAGCAGTGTACAATTTAAATAGTATCAATATAACATAAAATACACAAAGAATACCAAGCCACTCTTCATCAAACACCAAAAAACAAAAATCACAGAGAAAGAAACAATAATTTAACACCATAAAGTAAAGTAACATAAACAATAATATAAAATTTATTAAATTCAACATATAATAATACCATAATACTAAAATTTTATATCCAAATCTACTAGACAGTAAAAGTAAGAACAGCAATAAACTAAAAATTTCAAATAAAATTGATATCATAATAACATGAGTCACAAACAAAAAAATAAAAACAGTAATGTATTGTATTAAAACAATAATAAAAAGAAACCTCGTGTCAAATGTCAAAAAATGAAATACAAAAATAAAACAAAATAAGAACAATACAACAAATACAAAACAAATGTACGAATCTATCAATGTAACTACTGCACAATTTATAACAAATAGTCAAACAATATCAAATGCAACAGAGGATAACACTATATAATCACATAAGATAACAAAACTATATAGTATTAAAAAGATAAATGTATGTAAAAAATATAAAAACAATGGATTTGAAATATTTTGGGGACAGTTAAGGTTATTTTGGGGAGGGGGGAGAAATATGGGAGGGAAACAGATTTAGGACGTTTAAGAAAAGTTTCGTTATTAGTATCTAAAACAAGAGACAAAAAATTTTTGAAATAGCAATTAAGGAAAATAGCAAAAACCCTATAGTAAACAAAAATAAAAGTATAAAAGTTTGAGCTGTAGTAATCTTTAATCTAAAACAAATAATGCGTGGAAGTAAAAACCCAAGTATTAATACAAAAATAGATTTAAAACAAATAAACAATCCTCCAAAGCACATGCTTGAGAATAAGATGGTACTAAGTAATAGATGATTTATCTCTAAAACGGAGTATACCACAAAAAATGCACCAGAAAACTCTGTAACAAGTCCTGCCACTAATTCACTTTCACATTCCATATAATCAAACGGCAATCTCATGCCATCTAGCAACAATGTCACCCAGAACACACCTAAAAATAAAATACCAAGTATCCAGGCATTGTAAATCCAAATTTGTCCTACAGCCAAATCTTTTACACCAAAAAAGCTAAAGTAATCTAGTAAATAAAAACAATATAATAAAATCAAAAGTAAACTTTCAGACAAAATACCAAAAAACAAAGTACGCATGGCTGCTAAATATATAAAACAACTCGAAAAAAGAAAGCAACCTACAAGAAATACGCTAAACACATTAAGAAATAGATGAAAACCAAGTAAAAACAACAATGAAAACCCTTTATCAAATAACAAAATGTAACCTAATGGAAAAAAGAATCAGGGAAAAAACATACAAAATAATGTAACTAATAGTCCAGAAAGAAGATAAAAGATATCATAACTAACCACAAATAGAACAAATTTAATAAAAAGTTTTAATCCATCTGTTATAGGGGTAAGAAGTCCAAATAAAAATAAAGCAGGTCCAATACGTAACTGCACAAGTGCCATCACCCTCCTTTCACACAAACTCACAAATCCGGATAAGACTAACAAAACTAAAATAAAAACTAATAAAACAATACAAACATCTAAATGGAATAACAAATAATGAGTTTTATTTTATCATTTTGAATGCTTTTTTTAATAGATTCTATAATAGTTTTATTATCTTTTGTATGTTTTTTATGTATATGAATGTGTATGTTAATATTAACATCTACATTATTAGTCACAAAAATAAATAATATATATTGTACATGAGATTTTATATCATCCAAATTCATAGATTCCTATTGATTTGCTTTAGGAGGTATGTATATATTATGTCTTTTACTCAGACTATGTCTTCTATTATATTTCGGATGTCTAAATTTTGTTAGTTTTGATTTGTGTAAGGTTATAGGTTTTCAATGATATTGGGTATATTTTTTATTCGGCGAAACCACAATTTTTAGCAATTTAATATTAGAAAGTGATTATTTAATAGGAGATATGAGATTACTACAATGTAATCATGTTCTAACATTATTAAGTTTAGTAATCTATAAATTATGAGTATCTGCTGTAGACGTAATACACTCATTTACATTGTCAAGTTTAGGTATAAAGGTAGAGAACCTGGTAGGTGTAATGAAATAATAATATTCGCATCAAATAATGCTACAATTTATGGGCAATGCAGTGAACTTTGTGGAGTTTTACATGGATTTATGCCAATAGTCATATGTTTTATATAAAAGGTATATAATCTACAAAAGGGGATTTTAAGAAGCTTCGATTGAGTCGAGTTTTTGATTTATTATGTGTTAGAACATATGACTTCGTTTTATGGTGATTCGATTTAGATTTTATTTTATACGACTTTGTATTTGATTTTGTAGTGTGTATCACATTTATATTTATATTCGTATTAGGTTTTTTCCTAAGAATCTTCTTTAGTTTTGTATTTGTATTATTATTTATAACATTTTTCGGTACATTTTCTTTATGTATGTTATTCACAGGATTTTACATATTCTGCATATACATATTATACAACTTTATATGTTTTTTCTTTGTATTCGGTATAAATTTCATGATTTTCTATCTGGAGTTTTTCACATTTGTATCTACCACATTATTCATCGATTTTTTAGGATTCTCAAATTTTATATATAATTTCTTTGGCATAACTGTAATTTTTAATATAATTTTCTGTGCATACTTATTCTGTCTATTCTATTTTATAATAGTATTCTTATTTTGTTTTATATTTTTTGTAATTCGTTGTCTTTTCATCATAATATACGATTTTTTATTTTTCAATTTTGACATATTTATATCAATATTGCTATGCGACACTGTATACTTAGACTTTATATGTTTTTTACTATTATATTTTAGCTTTATATTCAATTTTTTATATGGATTCTTTTGTTTTATAATAACTTTAGGTTTAATTTTCCTTTTGTTATATTTTGTAATAAGCATATTTTTCGGTTTTACTTTTGTAGTATATGGTCTAACTTCTCCTTTAATAACCACAGTATTTTGATTATATATGATATACAGTAGAAGTTGTTTTGTTTTAATCCCATCAATATTAATATTTTTCAAATTTTTATATTTTGATGTATTTTTTGTATTTGTGTTTATTTTAGTATTATTCATAATATCATTTTTTAGTTTTTTTTTAAAAGATTTCCTTTTTTTGTCATTATATTTTGATATATTTGGTTCAATTTTCAATTACGACATTTTAGCATTCTCAATATTCACTTACCATGCAAACCAATTTTGTATAACTCAGTTATTATCTATTTACATGTAAAACAAAAAAAATGATTGCCAAAAATATATAAAGAAAACAAAGCAAAAACATAACAAAAGAAGTAAATAATCAATTACAATATGTGTAAAATCTACTAAAAGTAGATAGAGTGCCATTGCACATGGTAGTCAATTAAAGAAATAAAAAAAACAAAATAAGTTATATACAAAAAGATTAACAAAAAATAGGCAGTAGTCTCAAAAAAAAACCACGCTAAATAGGCAACAACAAAAAAGTACTAGGGAGGCTAGCACAAGCATACCATAAAGCATAAAAGAGCTCCAAAATAAAAAACTTATAGGATAATCAGAAATTCTTCTTGGGAACGCAAATAAACCAAGACTATGTAAAGGAAAAAAAAGCATATTAGACCCGATCCACAAAGAACTAATAAAAAAAAACATCCAAAATATATATAATTCTAACGGTAATCATTTCATCAAAAAGTGAAAAAAACCACCAAATACTCCTACAACCGCTCCAAGTGACAACACATAATGAAAATGCGCTACTACAAAATATGTATCGTGTAGCATAATATCAACACCTACATTAGAGAGAAATAATCCAGTCAGACCTCCAACCAAAAACATTAAAATAAACATGTATACAAAATAGATATCAAGTACAATGCTAATATCTGTATAAAGAAAACTATAAATCCAATTAAAAAGTTTAATACATGTAGGTAACCCAATAAGAATAGTCACACTACCAAAATACGCCCTAGAATCTACATCTAACCCTACTACAAACATATGATGTGCCCAAACAAACATACCTAAAATAGAGATAAGGATCATAGAATAAATCATGGCCACAGCACTAAAGACACATCTAAATCCTACAATCTCTATAATACTCGATACTAACCCAAATACAGGAAGAATAATAATGTAGACTTCAGGATGTCCAAAAAATCAAAATAAGTGTTGAAAAAGGACTAAATCTCCACCACCAACAACATCATAAAATGATGTATTAAAATTCCTATCACACAACAATAATGTCACACCACCAGCTAGGACAGGTAGTGTAATTATCAAAAGTAAAGATGTTAGCAAAATACCTCAAATAAAAAGAGATCATATCAAAAAACTAAAATATTTTCTTCTACAACAAAACACAGTGCCTACTACATTTATAGAATTTAATATACTAGAAATACCAAGAAAATGCACTGAAAAAATCACAAAATCACACGCTAAACTGGAATGAAAGTCAATACAAATTAAAGTAGGATATAATGTCCACCCCACACCCATGCCTTCTTCAGTCAAAAAACCACTTACAAGACAACCAAACCCACCAAGATACATCCAAAAACTCATATTATTTAAACGAGGAAAAACCATATCAGGAAATCCAACCATTACTGGAGCAAAATAATTAGTAAATCCACCTAAAGTAACAGGCATTATAAACGCAAAAATCATAATAAGTCCATGTGATGTAATCAAAACATTATAAAATTGATAGTCTCCAAATAAAACCCCGCATCCTATCAAGGAAAGCTCTAGTCTTATAAAAAGGGAGTACACATAACCAACAAATCCACATAAAATAGCAACTAAAAGATAACAAATCCCAATCATTTTATGAGAAACACTTAAACACACAAGACACAAAAAAAACAATTTTAAAAATAAAAATTAAACACTACTTAACAAATTAACCTAAAACAGTACAACTCTCCGCTTTAAACAACTTAACAACTACCACCCCAAAAACCCTCCCACCTACTCCACCACACAAACAAAACCCCTTTCAATCCAACTTTCCCCCCACAACCCCAAAACTAATCTAATATACGCCACCCTATCTCTCTCTCCCACTCCCCCTTCCTCTCCCCAACCTCTCTCTTTCCTCAAATAAAATCAAATCAAACCAAAACCAAAAACTTAAAAGCCAACTTTAATTTAAAATAATTTAGTGCACCTATACAAATGTATCACCACAACCAAAGCATAAAAATAAAATTAGATTAAGACAATCAAATGTTAAAGATATTTTTAATATGTGCAATATTCTTTTTATTAACAAACACAGTAATGTATATATATATAAATTATAGTTTTTGTATAGGTTTAGAACTATATTATATCTACATCAACATATACATAAATTACATATCGCTATGGTTTATATTCTTCATGGGTATCATATTATATATATTAATATACCTTCTATCAAAAAAAACAGTATCATACGCAAAATATAACTACATTGTATTGTTATACTGTTTTATATTTTTAGATGTAGTGTTAATAACTACTATAGACGATTTCGCAAGTTTTATGATATTATTCGAAAGCCTTTTTTTCCCGATATGTTTAGTAAGTCTTTTCTTTAATTTCAATAACAGATTTATATTTGCAATTTTTTATTTAATAATATTCAGTTCTATTAGTTCCATATTATGTATTATAATTTGTATAATAATAATATCACATTTCAATGTACTAAATCTACAGATATTTGTAGATATATGTTATTTTGATAGTTTGTATTTAGCAGTTTTTATTTGAATTTTATTATTCACAATGTTCGCCATAAAATACCCAATATGACCTTTTCACATTTGATTACCGGAGATGCATGTAGAAGTAAACACAGAAATGAGTGTTTTATTAGCAAGTGTAGTACTCAAGATCGGTTTTTTTGGAGTATATAAATTCATTTTTATAGCATTCAACAATATATCTTTATGATTTTTAGGATTTATAGATAGTATAGTAATTTTGGGTTTATCTTTTCTAGGTATAACTCTACTATTTCTATCAGATTACAAAAAAATAATAGCGCATTGGTCTATTTTACACACAGGTATAGGTTTAATTTTATTGTGACATAACGACCTTCTATACATAGGAATTCTGATATTTTGTAATTTAGCACATATCCTAAGTTCATCTTTTATGTTTATAACAATAGGATATATGTACGACAACTATGGTATGAGAATTTTTTTAATTATGATATCATTTTTTGGTATTAGTATATGAAGTTCTATTTTTCTAAGTCTATTTCTATTCAATATCGACTTCCCATTCATGTTACTATTTTATATCGACATATTCGTTCTACACGGGCTTATATCTATATCATTTATATATATCATGTGTTTTTATATTATAACAATATCAGTGTTTATATCAACAATATACATATATATATGTCTTAGTTTTTATTCATTCATATGGTTGGATAAATATATGCGTTTAGATTTATGTATAAACGATATATATGTATACTGATTAGTAGCATCTTTGACAGCCGTACTATATTATATTATATATTTATTATTTTAAACAACATCACTACATACAAACATAAACAATATAACAAACTAACCTAAGGTCAAAATCTCCCCACCCCAACCAAACCTCCCCCAACCTCAATCACACCTACTCTATCCATTGGTATCTACCCCCTCCTTCCCGATTTAAAATCCGTGAATTCTTCTCCCCACGCCCCCCGCTCTGCCCTCTAAAAGCCTCTTATCCCCTCCACTTAAACGAAATAAACAAAAATTAAAAGTATAAAATAAGTAAAAGACGAGGATTTTTGAGTTTTGGGTTTGCTTTTGTTTGGGAGAAAGAGCCCTCGGGCCCAGCCGGAATCGACGGTTTAAAGCTTTTCTTGAATAAAAGGGAGACGTTGTGGGGGGGCGGTCGAAAAGATTTGTGTGTGGGGAGAACCCTTTTGTTTGTATTAAAATAACACGCGTAGTTAAATTAATTTAGAGTTTAAATATGTTTTTATTCTTTTTCTCATTATTTTTTATATTCGGTTTTATAAGTGGAAGTTTGATTTTTGGTAGGCATTTTATAAGTTTTTGAAGTACAATTATACTCGTCATCTCTGTATGTCTTTGTACTATATTTAGTTTTTTAACACTATCTATATGTCTATATGGTTACACGTACTACGATTTTTGTATAATATTAATGTTAGATTTTTGTAGTATCCAATTAACATTTTTATGTACAGGATTTTATTTTTTCATATTATTTCTAATAGATTTAGTTTTTTGTTTCATAGTATACTATGCATTCTATTACATGTATTTTGACATTTTTTTGAATAGATTTTTAAACATATTTTGATTGTTTGTATTGTGTATGAATTTTTTCATCGTATCTTACGACTTCCTAACAGCATACTGTGGTTGAGAGCTTTTAGGCCTATTTTCTTTCTTCTTAATATCATATTTCTGATACCGTTTTTTTGCCCTAAAATTCGGATTCAAAGCATTTTTAATCAGTAAATTAGGAGATGTATTGTTAGTATTTGCATTCGCCACAATATTTTCAATGAATGGTTTTTGCACAACCACTTTCCATTTCATAAACTTCTTTTGTATAGACTATTATAACATGTGTTTTGCATTAACATTATTGATATGTTGTGCATTCACAAAAAGTACTCAGTTCGGCCTACATATATGACTACCAGATGCAATGGAAGGACCTATTCCAGTATCAGCCTTAATACATGCCGCAACGTTAGTGGTTTGTGGGATAATTTTGATAAGTTTTATGTTTTGATGCGTAGATTTTTGATTTAGTTATTTTTATTATCTAATATACTGATCCACACTAATTTTGGTCTTAATGACAATATGTGTGTTCTACAATTTCGACGCAAAACGCTATGTAGCCTTCAGTACAATATGCCAAATAAGTTTCTCTATGTTTTGTTGCATTTGTATAGATTTATATGTAGGATGTCTATTTTTCTGTTACCACATGTTTTACAAAGCAACCCTTTTTATAGTATTAGGGGTTTGAATACATTTTTTTTTTGGTTTACAGGACTTACGTTGTTATTTTTTTTTATATTTCTGTGGATGCATACTAGCCCGCTTATTATTAATATTCGCATTACTAAATTCATGTTCTATATGATTTTTATGTGGTTTTTATTGTAAAGATCTGCTTCTCGCCCTTTTAATGTTAATTTCATTTTACAACAGTATAGAGTTTTTATTTGTATCAATATTTTTTATATTTTTCACGATAGTATACAATTATTTTTTATTATTTTTCTTAATGTTCGTATTTAAGTGTTTTTGTTTAGTAGATTGTTTATTTCTTCTGTTTGATTTCGAATGTTGTTTAGTGTATTGTATGTTATGCCTATATATGTGTTTTATAAGTCTATTTTTTGTATTAGATTTTCTATATATATTTATATTCTCAAGCCAATGTGTATTTTGATCTTTTTTTCTATACTTCGTCAATTTTTTTGACATTGCGATTTTTGTTGTTTTCATAATTCTATCCATATCAACATTATATTTCGGGTGCGTATTTTTTTATTTCTTTAATGTAGATGGCATCGCTCTATTTTGAAGATTTTTCATAATCATCACCACATTATTGATGTTTGCATTGTTTTGTTGTTGATATTTCACATGTTCTATCATATATATGTCATTATTTATATGAAATTTTGTTATATATTGTAGATATAATCTAAAATATTGTCTTTTTTTCTGTATTTTATGAATTTTATATATATAATAAGCATAAAGTAAAAAATATAAGAATTTTATTAAATCAAACATTAACATAATTTAATTTATTGAAGTATTTTGTAAATGAAATATATATATCTATATTAAGAATAATATTAAGTACATATGTCATACTATTATCAAATATCTCAGAAAATTTGTGTTTTTATGTTAAACTTACTAATTATAACAAAAATTTATAGGACCTCAGCACTAACCTCCACAAAACCCATCCAATCGTTCACTTGTAACACTTAACACCAAAAAAACGCACTATGCAGAGTTCAAAATAATATTTGTGTGTACAAAACGGCAGTACTAACACAAAATTTTGAGATACACAAAGAAAATGTGCACTCCACACATGTAATACACGAAATAACAATACAAGACTTGTGTCGAATAGAAATGTAAAGTTTAAAGGAATTTTTAGTTAAATTTGAAGTAAATAGGCCAAAAATATGTGCAAAAAAATAAAACCGTGTGCATTTTTTGAAAGATTTCGATTAATCTACAAAAGTTTCCCGTGTAAATTTACAATGCACACTCTCTCATAGATAAGTGAGGAATAACTAATGTTTATGTAGAGTCAACGGTAATACTCGTGTACACGACAGCAGTAATAATGCAAAATTTTGGTATACAAATGTGTATTCCACATGGGAAATATATGAAATAACAATAAAAGATTTGTGTTAAATAAAAAGGTAGAATTTAAAGCAATTTCCAGTTAAATTTAAAACAAATAAGATATACATATGTGTAAAAACATTTTAAATTATGTGCATTTTTGCAAGATCTCGAGTTAATCACAAAAGTTTTCTGTGCAAATTTATTTATGTTAATATTTTATAAACAAGTAATACATTTCCACAAAAGCGCATCAAACATCTCTACCTAATTCCTCAAAACTAACTTTTACAAAACCTATATCAACATTAACTGTAATTTCCTATTTGTAATTCCTTAACTACTCAACTGTTACTCTCATTCCCAGAACACTCGTACAAGATAGGATGCAAAAAGGTGGAGATACAAACAAATGCACGGAAACACATGAACCACAATCCAAGATTTGTGTCAAACGGAAATATAAAATTTAAAGTAATTTACAGTTAAATTTAAAATAAATAAGGCAAAAATGTGTGTAAAAATATTTTAAATCGTGTGCATTTTTTGCAAGGTTCTGAGTTATCCACAAAAGTTTTCCGTGTAAATGCGTAATGTATTCATGCCAAATTTCATAAGCAAGTAATTAATACATCTTTACAAAAGCAAATCAAACCTCTCCACTAATTTTTCAGAACTAATTTCTACAAAACCTATACCAACATCCGCTGTAATTCTCACCACCCATTTGTAATACCAAAAATACCCTTTTGTACACAAGCAAAACCTTTCTCCCCCATCCATCAAATCACCGCCCAAAAAACCATCAATTGTAACACACACCACCATAATCCCCAAAAATAATTGTGTGCACAAGATGGCAGTAATAATGCAAAATTTTGTGATACAAACGAATGTACGGAAATACATGAAACAACAATATAAGTGTCAAATAGAAAGGTAAAGTTTAAAGGGATTTCAAGTTAAATTTAAATGTAAACACGTCAACAACGTTAATGCAAAATTTTAACATGTAAATAAACAAATGTGTACTGCATGCAGGACGTGCATGTAACAAGAATACGATATTTGTGCCAAATCAAAAGGGAAACTTTAAAGGGATTTCAAGTTAAATTTAAAATAAATGAGGTTAAAATATGTGCAAAAATATTTAAAGCCGTGCACATTTTTGCAAGACTTCGAGTAATCCCAAAAAGTTTTCCGTGTAAATTCGTAATTTATTTATGTTAACATCCCACAAACAAACAAGTAATGATACATCTACACAAAAAATAAAATCAAATATCCCCATCCAATTCCTCAGAACTACCATTTGCAAACTTCAATCTACAAACAAGCAAAACTATCCCACATTCCCTAGCACTTAGAACCAAACCCACAAAACCCCAATCCCCCAACTGTAATCAGCATCTATTGCAAAGTAATCGCTACGCGCCCGCGCCCGTATAATATTTATTGTATATATAATTACATATTATTAATTATTAAATACTGTTTTAGTAACGTTTTTACAAATATAGGGAACCTATATTTGTAAAAACTTTCTCGCAAACAAAAAATTTTAAAAGCAATTTCGGTTCGTGCATAAGAGCCCCACCAAGCATAAGCAGTTATAATATAGATGCCCAAAACCAAATTCCAACATCAAACAAGCAAAATCCCCCACATTCCCTATCTCTTAGCACCGAACCCCACAAAAAACTCCCAGTCACCCAATTGTAATCCCATCACTCTAACTGTAACTCCACACCAAAAATATCTAAAAGTAGTATAACCACCATTTATCTCTATATCTACCTATACACCGCCTGTGCACACATCGTAATAAATGTAAACTCCCTCTACAAACAAGCAAAACACCTCCAATTTCCATAACTCTTAGAACCAACCCCCACAAAACCCCCAATCCCCCAACTGTAATCCCCACCAACCAACTGAAATTTCACACCAAAAATATCTAAAAGTAGTACAACCACCCTTTATCTCCATATCCACCTATATACTACCTGTGCACACATCGTAATAAATGCGAATTTCCATCTGCAAACAAGCAAAACACCTTCAATTTCCATATATCTCAGAACCAAACCCCACAAAACCCTCAATCCCCCAACTGTAATTCACATCACCCAACTGAAACTCCACACCAAAAAATATCTAAAAGTAGTACAACCCCCATGTATCTCCATATCTACCTATATACCACCTACACACATATCGTAATAAATGTAAACTTCCATCTGCAAACAAGCAAAACTCCTCCAATTTCCATATCTCTTAGAACCAACTCCCACAAAACCCCCCAATCCCTCAACTGTAATCTCCAACACCCCAACTGAAATTCCAAATCAAAAATATCTAAAAGTAGTTTAACCACCATTTATCTCCATATCTCCCTATATACCACCTGCACACACATCGTAATAAATGTAAACTTCCCTCTGCAAACAAGCAAAACAACCCCACATTTCCTATCTCTTAGAACCAAACCCCACAAAACCCTCAATCCCCCAACTGTAATCCCCACCACCCCAACTGAAACTCCACACCAAAAATATCTAAAAGTAGTTCAATCACCCTTTATCTCCATATCTACTTATATACCACCTGTGCACACATCGTAATAAATGTAAACTTCCATCTACAAACAAGTAAAACTCCTCCAATTTCCATATCTCTCAGAACCAACTCCCACAAAACCCATCAATCCCTCAATTGTAACCTCCATCACCCCAACTGAAACTCTAAACCAAAATATCTAAAAGTAGTCCAACCACCATAAATCTCCATATCTCCCTATATACCACCTGCACACAATCGTAATAAATGCGAATTTCCATCTGCAAACAAGCAAAACACCCCCACATTTCCTATCTCTTAGAACTAAACCCCACAAAATCCTCAATCCCCCAACTGTAATCCCCACCACCCCAACTGAAACTCCGCACCAAAAATATCTAAAAGTAGTTCAACCACCCTTTATTTCCAACCGGTACTTATATACCACCTGTTCACACATCATAATAAATGCAAATTCCCTCTGCAAACAAGCAAAACTCCGCTAACCCCCATATCTCTTAGAACCAACCCCCACAAAACCCCCAATTCCCCAACTGTAACCCGCATCTATTGCAAAGTAAACGCTACGCGCACGCCCCCGTATAATATTTACTGTATATATAATTTTATATACTGTTAATTATCAAATATTGTTTTAGTAACGTTTTTAAAAATATAGGGAACCTATATTTGTAAAAACTTTCTCGCAAACAAAAAATTTTAAAAGCAATTTCGGTTCGTGTATAAGAGCTCCACCAAGCATAAGCAGTTATAATATAGATGCCCAAAACCAAATTCCAACATCAAATAAGCAAAATCCCCCACATTCCCTATCTCTTAGCACCAAACCCCACAAAAAACTCCCAGTCACCCAATTGTAATCCCATCATTCTAACTGTAACTCCACACCAAAAATATCTAAAAGTAGTATAACCACCATTTATCTCTATATCTACCTATTACGTCGCCTGTGCACACATCGTAATAAATGTAACCCCCCCTCTGCAAACAAGCAAAACACCTCCAATTTCCATAACTCTTAGAACCAACCCCCACAAAACCCCCAATCCCCCAACTGTAATCCCCATCACCCCAACTGAAATTCCACACCAAAAATATCTAAAAGTAGTACAACCACCCTTTATCTCCATATCCACCTATATACTACCTGTGCACACATCGTAATAAATGTGAATTTCCCTCTGCAAACAAGCAAAACTCCTCCAATTTCCATATCTCTCAGAACCAAATCACACAAAACCCTCAATCCCCCAACTGTAATCCCCATCACCCCAACTGAAACTCCACACCAAAAAATATCTAAAAGTAGTACAACCCCCATTTATCTCCATATCTACCTATATACCACCTACACACATATCGTAATAAATGTAAACTTCCCTCTGCAAACAAGCAAAACTCCTCCAATTTCCATATCTCTTATAACCAACTCCCACAAAACCCCCCAATCCCTCAACTGTAATCTCCATCACCCCAACTGAAATTCCAAATCAAAAATATCTAAAAGTAGTTTAACCACCATTTATCTCCATATCTCCCTATATACCACCTGCACACATATCGTAATAAATGTAAACTTCCATCTGCAAACAAGCAAAACAACCCCACATTTCCTATCTCTTAGAACCAAACCCCACAAAATCCTCAATCCCCCAACTGTAATCCCCACCACCCCAACTGAAATTCCACACCAAAAATATCTAAAAGTAGTACAACCACCCTTTATCTCCATATCCACCTATATACTACCTGTGCACACATCGTAATAAATGCGAATTTCCATCTGCAAACAAGCAAAACTCCTCCAATTTCCATATCTCTCAGAACCAAATCACACAAAACCCTCAATCCCCCAACTGTAAGTCACATCACCCCAACTGAAACTCCACACCAAAAAATATCTAAAAGTAGTACAACCCCCATTTATCTCCATATCTACCTATATACCACCTACACACATATCGTAATAAATGTAAACTTCCATCTGCAAACAAGCAAAACTCCTCCAATTTCCATATCTCTTATAACCAACTCCCACAAAACCCCCCAATCCCTCAACTGTAATCTCCATCACCCCAACTGAAATTCCAAATCAAAAATATCTAAAAGTAGTTTAACCACCATTTATCTCCATACCTCCCTATATACCACCTGCGCACACATCGTAATAAATGTAAACTTCCCTCTGCAAACAAGCAAAACAACCCCACATTTCCTATCTCTTAGAACCAAACCCCACAAAATCCTCAATCCCCCAACTGTAATCCCCACCACCCCAACTGAAACTCCGCACCAAAAATATCTAAAAGTAGTTCAACCACCCTTTATTTCCATATCTACTTATATACCACCTGTTCACACATCATAATAAATGCAAATTCCCTCTGCAAACAAGCAAAACTCCTCCAATTTCCATATCTCTTATAACCAACTCCCACAAAACCCCCCAATCCCTCAACTGTAATCTCCATCACCCCAACTGAAATTCCAAATCAAAAATATCTAAAAGTAGTTTAACCACCATTTATCTCCATATCTCCCTATATACCACCTGCACACACATCGTAATAAATGTAAACTTCCCTCTGCAAACAAGCAAAACAACCCCACATTTTCTATCTCTTAGAACCAAACCCCACAAAATCCTCAATCCCCCAACTGTAATCCCCACCACCCCAACTGAAACTCCGCACCAAAAATATCTAAAAGTAGTTCAACCACCTTTATTTCCATATCTACTTATATACCACCTGTTCACACATCATAATAAATGCAAATTCCCTCTGCAAACAAGCAAAACTCCTCTAATTCCCATATTTCTTAGAACCAACTCCCACAAAACCCCCCAATTCCACAACTGTAACCCGCATCTATTGCAAAGTAAACGCTACGCGCACGCCCCCGTATAATATTTACTGTATATATAATTTTATATACTGTTAATTATCAAATATTGTTTTAGTAACGTTTTTAAAAATATAGGGAACCTATATTTGTAAAAACTTTCTCGCAAACAAAAAATTTTAAAAGCAATTTTGGTTCGTGTATAAGAGCCCCACCAAGTATAAGCAGTTATAATATAGATGCCCAAAACCAAATTCCAACATCAAACAAGCAAAATCCCCCACATTCCCTATCTCTTAGCACCAAACCCCACAAAAAACTCCCAGTCACCCAATTGTAATCCCATCACTTTAACTGTAACTCCACACCAAAAATATCTAAAAGTAGTATAACCACCATTTATCTTTATATCTACCTATACACCGCCTGTGCACACATCGTAATAAATGTAAACCCCCTCTACAAACAAGCAAAACACCTCCAATTTCCATAACTCTTAGAACCAACCCCCACAAAACCCCAATCCCCCAACTGTAATCCCCACCACCCCAACCGAAATTCCACACCAAAAATATCTAAAAGTAGTACAACCACCCTTTATCTCCATATCCACCTATATACTACCTGTGCACACATCGTAATAAATGCGAATTTCCCTCTGCAAACAAGCAAAACACCTCCAATTTCCATATCTCTCAGCACCAACTCCCACAAAACCCCCAATCCCCCAACTGTAATCCATATCACCCCAACTGAAATTCCAAATCAAAAATATCTAAAAGTAGTTTAACCACCATTTATCACCATATCCCCCTATATACCACCTGCACACACATCGTAATAAATGTAAACTTCCCTCTGCAAACAAGCAAAACTCCTCTAATTCCCATATCTCTTAGAACCAACTCCCACAAAACCCCCAATTCCCCAACTGTAACCCGCATCTATTGCAAAGTAAACGCTACGCGCACGCCCCCGTATAATATTTACTGTATATATAATCTTATATACTGTTAATTATCAAATACTGTTTTAGTAACGTTTTTAAAAATATAGGGAACCTATATTTGTAAAAACTTTCTCGCAAACAAAAAATTTTAAAAGCAATTTCGGTTCGTGTATAAGAGACCATCCAAGCATAAGCAGTTATAATATAGATGCCCAAAACCAAATTCTAACATCAAACAAGCAAATCTTCCCCACAGCCCACATCACCCAACTGCAACTTTCACCCACCACAGTGTGATTTCACACCAAAAATATCTAAAAGTAGTACAACCCCCATTTATCTCCATATCCGCTTATATACCATCTATACACATATCGTAATAAATGTAAACTTCCTTCTGCAAACAAGCAAAACTCCTCCAATTTCCATATCTCTCAGCACCAACTCCCACAAACCCCCCAATCCCCCAACTGTAACTCCACACAAAAATATCTAAAAGTAGTCCAACCCCTATTTATTTCCATATCTACTTATATATCACCTGCGCACACATCGTAATAAATGTAAACT----------------------------------------------------------------------------------------------------------------------------------------------------------------------------------------------------------------------------------------------------------------------------------------------------------------------------------------------------------------------------------------------------------------------------------------------------------------------------------------------------------------------------------------------------------------------------------------------------------------------------------------------------------------------------------------
>T. scelopori
TTTTGTAAGTACACCAAAAGCAATTCAAACAAGAAAAATTACAAAAAGTGTAAAAGTAGTTGCATCAATTCTGAAATACTAAATAACTAATAACGTAAACCTTTACCTTCCCTTTATCACAAACAAAACTCCAAATCCGAATCATGAAGAAACAATTAACATAATGTAAATTTCGAGGAGTACATAACTAAAGTAAATTGCAAAAAAGTGTGAACGTAGTTGCGTCAATTCGAAATTAAATAACTAAATTTAGTAAATAATCTTCCTTTATCACAAACAAAATTTCAAATCCGATCCGATCATGAAGGAACAATTAACATAATGTAAATTTCAAGGAGCACATAAGCAACCAAAATATTATAACAAACAACTTAAAACTAAACTAAACTAAAATTCCATTTGTAATTAACCAAAATCAACTTCAACAAGAAAATTACAAAAAGTGTGAATGCAGTTGCGTCAATTCTGAATACTATCTTTTACTAAATAACTAAACTCAGTAAAACATTTAATTCCCTTTATTACAGACAAAATTCCATAACTTCAAGTAGTACATAAGCAACCAAAATATTATAACAAACAACTCAAAAGTAAACTAAAGTAAAATCCCTTTTGTGACTACATCAAAAGCAACTTTCAACAAGACAAATCACAAAAAGTGTAAAAGTAGTTGCCCCACAAGTCTGAAATCTATCTTGGACCACTAAATACCAAAATGTAACTCCAAATCCTAATTACGAAGAAAGATTAGCATAATGTAAATTTCAAGGGGTACATAAATAACCAAAGTATTATAATAAACAAATTAAAAGTAAATTAAAGTAAAATACCTTCTGAAATACTAATCTTGTTTACTTAAATAATTAAAAACAAATCCACATATAATAAACAAATTGAAAGTAAACCCCTTTTTAACTACGTCAAAAGCGACTCCAACAAAGACAAATTATAAAAAGTGTAAAAGTAGTTGTACCAATTCTGAATAATACCATTTTTACTAAATAAACCGTAAATTTTTCTTGTTATAAAACAAAACTCCAAACCCAAATCACGAGGAAACAATTAAAATAACGCAAATTTCAAGGAGTAAAAAGTGTCATAGCAAACAAAGTAAAAGTAAACTAAAATCCCTTTTATAACTACATTCTCCAACAAGACAAATTACAAAAAGTGTAAGAGTAGTTGCACCAATTCTGAATACCTATCTGAATCACTAAATGATCAAATGTAAGTGTAACTCTTTATTACAAACAAAATCCAAAGCCAAACCACAAGCAATTAACCTCCATCAAAAGTAAATTTAATAAGAAAAATTCCAAAAAGTGTGAATATAGTTGCGCCAATTTTGAATACCATTCGTTATTAAATAAACCACAAATCACAAAATTCTCTTTTATCACAAAACAAAAACTCCAAATCCAAACACGAAGAAACAATTAACATAATATAAATTTCAAGGAGTAAGCAACCAAAGTATTATAACAAATTAAAAGTAAACTCAAATAAAAATAAAATCTATTTTTGTAGTAACTATCTCAAAAGCATTTTCAACAAAAACATTACAAAAAGTGTGAAAGTAGTTGCATCCAATTCTGAAATATCATGCATTCTTAAATAACTAAACCACAAATTAAATCTCCATTTTAATTACAAACAAATATTATAACAAACAAATTAAAAGTAAATTAAAGTAAAACCCTTTTATGTGACTACACCAAAATCATTTCCAACAAAGACACATTGCAAAAAGTGTAGCTGCGTCAATTTTTGATTTGTTTTAACATAAAAAGTATTAATAAATAATTAAATTGTAAACCTTTTATTACAAACAAAATCTACAATCAATCCGGCCAATAATTTAAGGAATTTTATAAGTAAACAAATAATCCACAAGAGAACAACAAAAAAAACAAAGAAATCAATTTAAAATATACAAGATTACTTATTTCACATTATCAATATTAGTTAAATTATAATAATGATTCTAGAAAGCCTTAATAATAGACTTTTATATTTTGTATAATTAAATTATTATTTGTATTATAAAATCTATTTATGTATTATATTTAAGTATTGAATTTGTTGTTTCATATTTAGTTTCATTTTTTAAAGTTAACACTCACTAGTATTAAATTTAAACCCCATTGAACTGTAATTTATAGTTTAATATTTTTTGTTTGATGTTTAAATATCTAACTATAGATGGCACAGTTGTTCTATATGTACCAAATGGGTATAGTAAGATTATTTTAACTAAATTAATAAATAATTATTTGATTTATAGTAAAACAAATATTATGACAAATTTAAAAATTACCCAATTTAACTGATTAAAAAAATAAATTTTATAATTTGATTTGAATATTAGACGCTACATATTTAAGTTGTGATTCATGTAAAAACGAAATTAAGCAGTATACAAATAGAAGTAATTAACAAAAAAATTTTAATATTTAATATTTGTTTTATAAAAAGTAACCAACAATATCTATAAGTATTATTATAAAGAATTTAATTTTAAAAATATAAGTATATTGTTAATAAAATTATCGTATTTTTAAGTGCGTTTATTAAATGCGTTCGTCTAAGAATATTATTTAAGATTATTCTTGTATATATATATCAATTTTAATAATTCTATTCAAAAAAAATGTACCTCAACATCAAAAATTCAGTAGCATAGTAATTTGTTAACTAATTATTAAAGTGTTCCATAGAAATTTTTGAAATTACAACAAAAAACATAAGTAATGAATTAAAATAAAAATTTTAATAAAAATTTAAAAATTAAAATAGGGCAAGTCCTACTCTCCTTTACAAAGAGACCATTCAATAACTATGTAATTGTATGTTTGATTGGGGCAATACTATATCTATTTATATAGCAAAAGAACTATAATTATTGAAATAATAAAAGGTTCGAGCAGGTTAACAAGCATTAAAACTAAATGTGTTTCATCGTCTACTTATTACTAATAAAATTGATTGTTCATCAAAAGTGTAATTCGTTAGTTGGGTTAAAATCGTTGTAAAGCAGATTTGTTTATATATTTAATTAAAAAAAATAGATAAAAGTAATACAAGTACGCAAGGATCGATTATTAGTTATCAAATGCTTGGAAACTATAATTTAATACAAAAGTATATTTATAGTCCATTGTTATTATTCATATTAATTTTTTTAAAAGTTTTCTTATTTTATTTTAGTTTATTTTTAAACGTAAAATTTAATTATCAAATTTTAGGAATAGATAATAATAATTTATAATTTTGATTAGATATATATGTTAATGCTATTATACGGGTGTGGAAATCTAAACAAATTTTCAAAAAATTTATATAATAAAGTACATAATTACCTATCAGTCAGAAATGGATGCCAGCCGTTGCGGTAATTTCTATGCTTTTAAATATTATACAGTTATAAAAGAAAATTGTTACTTACAATTCTAACCAATAAAAAATTCAAAGTATTTATTTGTTTTTAAACACCATCTGGTATACGCAAATATAAAATGATAGTAATTATAAATTATATTATATTATATTTATTCATATAACTAAACAAGTACTATTTTAATAATTTGACACCATGAAAAGGTAAATATTTTGGAATTGCAAATTTTATAATCAAAATTTATTATTTATATAAAAACCATAAACATTAGATAAAACAAAAAAGTAAAAAGGTATTGTTGCCCACCAATTTTTATAATAAAAATAACGTGCAGTAATTAATATATTTATAAAAATATATTTAAAAAAATATATGTTTATATACAGCCAAAAGAAGTAAAAAAATAGGAGTTTGGAAGGTTTTGGGGACCAGATTTTTCCCGGAGGACCGGATTTTTGAGTTTTGTTTTCGGGAATTCAGCGTTATTTTTGAGGGAGAACGGAGCCGCGAGGAAAGTCTTTCCATTTTTTGAGCTTTAGGAGTTTTCGGGGAGAAGGGGGCACGGCCTTGAGTTTAACAAAGACTTTTTTCTTGTTCCTTTGGAAGGGGAGCAGGCCCGACCGATTGCCAACACATTTTCAGGAGGGGAGCCATTTTGAAGTTTGCGCTTTTTCTTTTCAATGAAGGGGAGTTTTAGAAGGGAGAGGAAAGAAAATTATTTAAATTTTAAAGTCACTGTAAAAAACTAAAATCAAAATAAATTATGAAAACTAATTGGTTGCCCCCTTGTTGTCTCCAAAAAATCTAACCTCCCTCCCAAAAAAATCCCAAATAACACAAAATCGGATCAAACTTCTCCCTCTAAAACCCCGATGCCAAATCTTCCTTACCTAATCCTATCAAAACAGAACTCAATAATAACAACGCAAAAAATCCCTCAAAATCTCCCCACAAAACACCCCCGTCAACTCCAAAATTCCCTCGAAAACCCCCTCTTCCAATCCCATCTTCTAAATAAAAATCCAATCAAATCCTCCTCCTCTCCCCCAAAAACCTCTCCCCAAAATCTCAACCTCGCCTCCCCTTTAATACAAAATTATCCATACTTTATTCAGAACATGAAATATTATTAAATATTCAATATTATTTATTAATATCAAAAAAGAATATTTTATTAAAATAATATTAACATGTAAAATATTAGCTCAAATTAAAAGACCATTAAGTACAAAATAAATCATATTGTATTTATCAATATTAGCCAAAGATTTAAATGCAATATTTCTATAAATGTATTTAGAAGGTATCACCCAAAAATTTGTGAAAATAAAAAACAAATTTGTGTATAGAATATATGAATGTAACTATGTAAATTAAACGATAAACATAAAACCGACTACAGGAGAAGTATAACTGTCAATACTAGAAAATAAATAAGTAGGGGGCAAACGTTACATTTTGGTCTTTTCGCAACACCCGTTTTTTCAGCGCAGTTTGGAGGGGAGTTTGGGATAAGATTATTTGATTTGAAAGGATTTACATCGTGGTACAGAAAAGTTATGTGAGTATAAGAGTGTTGAACAATGTCTTCCAATGATAGATTTAGAAGATTGGGGAAGAGCAGACATTTTGGAAAAGGCGAGGACAGCGGGCAAGCGGAGGGGAGACCTTTTCGAGAATGGATAGAACAGTTTTAGGGGAGGGGACTCCAATTTAGACAGAAGAGCGTTGATAAAAAGACAGATTTTATTGGGGGCGAGCATTAGCCTTTAGGAATTTTGGACTTGAGAGGGGGAAAGGAAAACGGGGAGGAGTAGAGTTGTGGGGAATTTTCGAAACGACGGGACAGATTTTTTAAGATTTATTTGATAAGAAGGGGGTTCCCGCAGTGGAGGGGAGAGCGAAGGATGATTTTTTTATTATTTTTATTAGGAGAAGGAAGGGAGCAGACCTTTGGACGAGATATTTTTGCGAGAGGAATTTTTTGTTTAAATTCAAGGGGGTTTTGGGGGGAAGAGGATTTTGGACCAGTTAGACTTAATAGAAAGGGGGGGACCAGGAATTTTTTTCAGCTTGTGGAGCACCCCAATATTTTGGGATTGATTTTGGAGTTTGGGTTGGTTTTAGTTCCCGACGGCGGGCCGAACATTTTTAGGGGAGGACGGGAGCAGAAGGCTTTTTCGAGTTGAAATTGAGGGGACCGAGATCGAATTTTTGAAATTGTTTTTAGTAATTAGTGGTTAGTTTTTTAAGGACATAGAAACGTAAAAATTCAATTTAATAAAAATATATCAAGTAAATAGACTTTGGAAGGGGATTTTGGGGGACACCCGCCATTTTGGGGAGGGGGGTTTTGGAGGAAGTTTTTTTGGGAGGATGGTTTTTGTTTAGGGGAGTTTGAAAGGGAAGGAACGGGGGAGGAGCGTTTGATTCTAGATGAGAGGATTTTGGAAGAGAGCAACCGGGGGAGGATGGGATTTTGGCTTTCGGACCAGTTTAGGTTGGGGAAGGGAGGTTTTAAGAAAAGGAAAAACGATTAGATTGTCGGGGAAGAGTTTTTGAAGGGGTTTGGGGAGGGAGAGGGGGGAAACCATTTTAATTGGGAAGCAAGGACAAAGGGGGGGCAATGATTTTGAGTACAACACACTTTGGTTTGGGAGGAGGGTTTCGGAAGGAGGAACACGGGAGGGAAGACAGGATTTTAGGAATACGAGAGAGAGTTTTTTTGAGAGGGGAAAGAATAATTTTTTGGTTTTTTAAAAAAGGTTATTTAGTATTTTTGAACATGATTCTTTTTTTGTTACACAAATCAAAAGTAAAAAGCGAAGAGAAAAGAAAGGGTCTTTTAATGTCAGGTTGTTTATATAGGATTTATGGAGTAGGTTTTAGCCTTGGTTTTTTCATAGCATTACAAATAATATGCGGTGTATGTTTAGCATGACTATTTTTTAGTTGCTTTATATGTGCAAATTGATATTTTGTATTATTTTTATGAGATTTCGACTTAGGTTTTGTTATACGCAGTATCCATATATGTTTTACATCACTGTTATACTTCCTATTATACATCCATATTTTTAAATGTATAACGCTAATAATTTTATTCGATACCCACTTAATTGTGTGATTTATAGGTTTTGTATTGTTTATATTTATAATAGTTATTGCTTTTATAGGGTATGTTCTACCATGTACTATGATGTCATATTGAGGGTTAACTGTATTTAGTAATATATTAGCAACAGTTCCAGTGTTGGGTACTTGATTATGTTATTGAATATGAGGAAGTGAATTTATAAATGATTTTACATTGCTCAAATTACATGTACTCCATGTATTGATGCCATTTGTACTAATATTGGTATTATTTCTACATTTATTCTGTTTACATTATTTTATGAGTTCGGATGGTTTTTGTGATAGATTTGCATTCTATTGTGAGCGTTTGTGTTTTTGTATGTGGTTTTATCTACGCGATATGTTTTTAGCATTTTTTATCTTATTCTGTATGATGTATATAATTTTCATTAATTGATATTTTGTGTTTCATGAGGAATCTTGGGTAATTGTAGACACATTAAAAACATCAGACAAAATACTACCAGAATGATTTTTTTTGTTTTTATTTGGATTTTTAAAGGCAATTCCAGACAAATTTATGGGTCTATTTTTGATGGTAGTATTATTATTCTCTTTATTTTTATTTATTTTAAATTGTATCTTATGGTTTGTGTATTGTAGAAGTTCTTTATTATGATTAACTTATTCGTTAATACTATTTTATAGCTTATGAATGAGCGGTTTTTTAGCTTTGTATGTAGTACTAGCTTATCCAATTTGAATGGAATTACAATATTGAGTATTATTATTATTCCTTTTGGTAGTTTGTAGGCTTGACTAAAAAGTTTAAAATAAGGTGTACAGTAACAAACATTATATAAATAAAAGAGGAATTTTGAGCGGATTTTTAGGTGAAGGGGACCTTTAGGAGGGGAAAGGAGAAGAAAGGGAAAAGGGGGAAAAGTGAGGAATGAAGGATTGAATTTGAACTTATTAAAGATTTGGTTGAGTTAGATAGCGGAGGGGAGAAGGATAGGGGAAGATTGGATTGATTTTCGGGGGGAGGCGAGCGGACGACGACGATTTTGAAGACATCCCATTTTTTAGGTAGGATTTTAAGAGGGAAGGAGGAGGGGAATTTGGGATTTAAGAGGCCTTGCCAAACTTTTTAGAAGAAAGAACAAGATAAGGTTTAAGGAGAGATTTTAGAGAGGGGAGAATTAATTTTTAGTTTATTTTATTTAAGGTCTTATAAAATCAAATCAAATAAATTAATAATATCAAAAAATAAAATATAAAAGCAACTACAAATACAAATACTAACACCACTAAACCCAATTAAATGTAATTTAATTACCCAAAAACCTATAAATTGATATGAAAAAATAAAAATGTTAGTAATTAATCTAAAGTAAAAAATAAATAGAATAATAAGTCAAACCATTAAAAAAAAAAGAATACATGTTCCTAAGTAACTTAACTGTAAAAGTAAACAGAAAACTTTTAAAAAAAAACCAAAAACAATCGGAATAGCCCCAATGCACAAAAACATGCATGCTAATAATATAGCAATCAAATAATTATTAAAGAACGAAAAAAAAATAAAGTTGACTAAAAAATAGTTTTCATTATATTTAATATCAAAAATGTTAAAAACAAGAAAAAAATAAAATAATACTATTAATAAAACAAGACTAACACTATAAACTAGGTGAAAATTTAAAAAAAGATAAAAAATATAATTTTTAGTAGAAATGAAAATTAAAAATAAAAAACAAAAATTGTTTACGCTTAATACAAAAAGTAAGCTGATTATGGCAAAACTGTTTAAACCAATAATAGCACATGCACAAGATTGTATTAAAAGAATTTTAACAAAAATGATATAAAAGTAAAAAAAACAAATTAACAAAACAATAAAAATAAAGCAAAATAAAACATAAAATGTTAACATATATATATATATAAAAACACCTAATCGTATATAAAGTTGTTCCATAAACAACACTAAAAATGCCATATACAACTTAAATAATATCAGCATTGTATAAAAAACACAAAGGACCCCAAGTCACTCTTCGTCAAATACTAAAAAGCAAAAGTCACAAAGAAAAAAACAATAATTTAAAACCATAAAGTATAACAACAAAAAAAGTAAAATAAAATTTATTAAGTTTAGCATGTAATAATACCATAAAATTAGTATTTTATAACCAAATCTACTAGACATCAAAAGTAAAAAAAGTAATAAACTAAAAATTTCAAACAGAATTGATATCATAATAATATGAGTCACAAACAAAAAAATAAAAATAGTAATATATTGGATAATAATTATAATAAAAATAAATCTAGTATCAAATGTAAGAAAACTAAAAATAAGTATAAAACAAAATAAAAATAAAATTATGAAAATGAAACAAATATAAGAGTCTAACAGTAACACTACTACAATATTAATCAAAAATAACCAAATCAAATCAAATGCCATTGATGTTAATGCTATATAATCGCATAAGATAATAAAGCTATATAATAAAACAAAAATAAACGTATGTAAAAAATACAAAAACAAAGGATTTTTGAGGATTTTTTTTGGGGACAGTTTTTGAGGTATTTTGGGAAGGGAGGAGAAATATGGGGGGGAAACAGATTTTAGGACGTTTTAAAAAAAGTTTTCGTTATTAATTTTAAAGCATCAAACATAAAAGCTTAAAAATCGCAATAAGGGAAAAAAGTAAAAAACCTATTGTAAATAAAAATAAAAGTATAAATGTTTGAGCGGTTGTAATTTTCAATCTGAAGCAAATAACTCGTGGTAAAAAAAAACAAATAATTAATATTAAAATTGATTTCAAACACAAAAATAAACCACCAAAACAAAGACTTGAAAATAAAATAGTGCTAAGTAATAAGTGGTTTATCTCTAAAACAGAATATACAACAAAGAAAGCACCAGAAAATTCTGTTACAAGTCCAGCTACCAATTCACTTTCACATTCCAAATAATCAAATGGAAGCCTCATACCATCTAGCAATAAAGTAATCCAAAAAACTCCTAAGAACAATAGTCCTAAAAACATAACGTTATACAGCCAAAGTTGTCCAACTGCCAAATCTTTAATGCCAAAAAAACTAAAATAATCCAATAAATAAAAAGTGTATAATAAGATAAGTAATAAACTTTCAGATAAAATACCAAAAAACAATGTTCGCATTGCTGCTAAATAAATAAAACAGCTAGAAAAAAGGAAGCAACCTACAAGGAATACACTAAAAACATTTAAAAACAGGTGAAAGCCTAATAAAAAAAGTAATGAAAATCCTTTATCAAAAAGTAAAATAAAACCTAATGGAAAAAAAAATCAAGGAAAAAACATGCAAAATAGCGTTACAAGCAATGCACATAATAAATAAATAATATCAAAACTGATTATAAAAAGCACAAATTTGATAAATAGTTTAACTCCGTCTGTAATAGGGGTAAGTAATCCAAATAAAAATAGTGCAGGTCCTATTCTAAGTTGCACTAAGGCCATTATTTTACGTTCACATAAGCTAACAAATCCGGATAAGACTAACAAAACCAATATAAACACTAATAAAACGATACATACATCTAAATGAAAGAGCATATGAGTTTTATATTAACATTTTGAATGTTATTTTTAGTAGATTCTGTTATAGTGTTACTATCTTTTGTCTGTTTCCTTTGTATATGAATTTGTATGTTATTTTTATCTTCTGCCTTGTTAATAACAAAAATAAACAACATATACACCACTTGAGATTTTATATCATCAAAATTTATCGACTCTTATTGATTCGCTTTAGGAGGTATGTATTCTCTCTGCTTGTTACTAAGACTGTGTCTTCTATTATATTTCGGATGTTTAAATTTTGTAAGTTTTGATTTATGTAAAGTCATAGGATTTCAATGATATTGGGTGTATTTTTTATTTGGTGAAACAACCATTTTTAGTAATTTAATTCTGGAAAGTGATTATTTAATAGGGGACATGCGATTATTGCAATGTAATCATGTGTTAACTTTATTGAGTTTAGTTATATACAAACTGTGAGTATCTGCTGTGGATGTTATCCACTCATTTACATTATCAAGTCTTGGTGTAAAAGTAGAGAACCTGGTAGGTGTAATGAGCTAATTATATTTGCATCAAACAATGCCACTATATATGGTCAGTGCAGTGAACTTTGCGGAGTTTTACATGGGTTTATGCCTATAGTAATATGTTTTATTTAAGGTATATAATCTACATAAAAGGGGATTAGGAAGCTTCGATTGAGTCGTGTTTTTGATTTGTTATGTGTTAGAACATACGATTTTGTATTGTGATGATTCGATTTAGATTTTATTTTATATGATTTTGTTTTTGATTTTGTAGTATGTATAACATTTATTTTTATATTTGTTTTAGGTTTTTTTTTAAGAATATTTTTTAGTTTTGTTTTTGTACTGTTGTTTATTACCTTTTTCGGTAATTTTTCTTTGTCTATGCTATTCACGGGATTTTATATATTCTGTATATACATACTATATAATTTTATTTGTTTTTTCTTTGCATTTGGTATCAATTATCTAATATTTTATATAGAATTTTTCACAATATTAACAATGTCAATTTTTTTTGATTTCCTTGGATTCTCAAATTTTATATATAATTTCTTCGGACTTACTATAGCATTTAACATAATATTTTGTTCATATTTATTTTGTCTATTTTATTTTATAATATATTTTTTATTTTGTTTTATATTTTTTGTAATTCGTTGTCTTTTTATCGTAATCTACGATTTTCTATTTTTTAATTTTGACATGTTTATATCTGTACTTTTATGTGACATACTATATCTGGATTTTGTTTGTTTTCTGCTATTATATTTCAATTTTATTTTTAATTTTGTATGTGGTTTTTTTTGTTTTATACTAATATTAGGTTTAATATTTCTTTTACTATATTTCGTTATTAATATATTTTTCGGATTTACATTCCTAATATACGGTTTAAGTACACCACTTATAAGTTATACATTCTGATTATACATAATATACAGCAGAAGTTGTTTTGTTACGATGCCAGCGGTGTTAATATTCTTTAAATTCATATATTTTGATATTTTTTTTGTTTTTATTTTTATACTTATATTATTTATAATATCTTTTTTTAGTTTTTTCCTAAAGGACTTTTTATTTTTGTCTTTGTATTTTGATATTTTTGGGTCACTTTTTACTTATGATATATTGTCTTTTAACGCATTCTACCACCATGCTCACCAATTTTGTGTAACGCAGTTATTATCAATTTACATATAAAATAAATAAAACGATCGCCAAAAAAATAAGTAAAAAACAAAGCTAAAACAGAGTAATAGTAGTAAATAATCTAATATTATATGTGTAAAATCTACAAGTAATAAGTATAGCGCCATAACGCACGGCAACCAGTTAAAAAAGTAAAAAAAACAAAACAAATTATAAACAAGTAAATTGACAAAATAAAGGCAGTAATCCCAAAAAAAGAACACACTGAACAAACAACAACAAAAAAGTATTAATGATGCCAAAATAAGCATTCCATACAACATGAACGAACTCCAAAAGAGAAAACTTACAGGGTAATCAGAGATTCTTCTTGGAAAAGCAAACAACCCCAAACTATGTAGAGGAAAAAAAAGCATATTAGACCCACACCATAACGAACAAATAAAAAAAAACATCCAAAAAAGATATAATTCCAATGGAAGCCATTTCATCAAAAAATGAAAGAAACCGCCAAATACTCCAACTACAGCACCAAGAGATAAAACATAATGAAAGTGAGCAACTACAAAGTATGTATCGTGCAACATAATATCAACACCCACATTTGACAAAAATAAACCCGTTAATCCACCTACAAGAAACATCAAAATAAACATATATACAAAGTAAATATCCAAAACGATAGCAATATCTGTATAAAGGAAACTGTAAATTCAGTTAAAGAGTTTTATGCAAGTCGGTAATCCAATGAGAATGGTCACACTACCAAAGTATGCTCTGGAATCTACATCTAATCCAACAACAAACATATGGTGTGCTCACACGAACATACCTAAAATAGAAATTAAAAGCATTGAATAAATCATGGCAACAGAACTAAAAACACATCTAAATCCCACAATTTCAATAATACTAGATATAAGTCCAAAAACAGGAAGAATTATAATATATACCTCAGGATGACCAAAAAACCAAAAAAGGTGTTGAAATAAAACTAAATCTCCACCACCGACAACATCATAAAATGACGTATTAAAATTTCTATCACATAAAAGTAATGTAACTCCTCCAGCTAGAACTGGCAGCGATATTATTAAAAGAAAAGATGTCAATAAAATACCCCATATAAATAGTGATCATAACAAAAAACTAAAATATTTCCTTCTACAGCAAAAAATCGTTCCAACTACATTTATAGAATTCAATATACTAGATATACCAAGCATATGAACAGAAAAAATAACAAAATCACAAGCTAAACTAGAATGAAAATCAACACAAATTAGTGTAGGATACAAAGTTCACCCAACACCCATGCCTTCTTCTGTCAAAAAACCACTAACAAGACAACCGAATCCACCCAAAAACATCCAAAAACTCATATTATTTAAACGTGGAAAAACCATATCAGGAAATCCAACCATGACAGGTGCAAAATAATTTGTAAATCCCCCTAGTGTTACAGGCATAATGAAAGCAAATATCATAATCAAGCCATGTGATGTAATCAAAACGTTATAAAACTGATAATCACCAAATAAAACACCACAGCCTATTAGCGAAAGTTCCAACCGAATAAATAAAGAATACACGTAACCAACAAATCCACATAAAATAGCAACTAAAAGATAACAAATCCCTATCATTTTGTGTGACACGCTTAAACAAACAAGACAAAGAAAAAACAAAATTATTTCAAAAACATTAAACCTATTTTAAAATTAATCTAATGAAACGAATTTTTCCGCTTTATCAAAATTAAATATGAATACCTTCCAAAATTCCTTCCTCCAATAAACCCCAACAAAACCCCCCTTTCCCCAAACCAAATTTCCTCCAAAAAAAATAAATCCCCTAAATCAAAATAATGTAACGCCAACTCTAATCTCTCTTTCAACCAACTCCTCCTTCTTCTCCTAAAACCTTCTCTCTAAATTCCCCAAATAAAGTCAAAATCAAAACCAAAAACCAAATTTAAAAGCCTACTTATTTTTATAAATAGTTTAACTCAACAAAAATTTAATTCCATTTATTGAAACAATCGAAGTATAAAAGTGAAATTAAATTAAAATAATTGGATGTTAAAATTAAGTATAATTTGTATGAATTCGTTTTTCTTAATAACAACAATATTGTACATATATATAAATTATAGTTTTTGTATTGGTGTAGAGTTTAATTATATATATATAAATATTTATGTGAATTACATATCGTTATGGTTTATATTTTTTATGGGAGTAATTTTATACTTCCTTGTATATTTATTATCAAAAAAAACTGTATCTTACACAAAGTACACTTATATAATATTAGTATACATATTTATATTTCTAGATGTTATTCTTATAATAGCAATAGACGACTTTGTTAGTTTTATGATATTATTTGAAAGTCTTTTCTTCCCAATATGTTTAGTAAGTTTATTTTTCAATTTCAATAATAGGTTTATATTTGCAATATTCTATCTAATAATATTTAGTTCTATAAGTTCTATTATATGTATATTAATTTGTATAATAATAATAGCCCATTTTAATATATTAAATTTACAATCATTTATAGATATCTGTTTTTTTGACAGTTTATATCTATCAATTTTTATTTGAATATTATTATTTATTATGTTCGCAATTAAATACCCAATATGACCATTTCACATTTGGTTACCAGAAATGCATGTAGAAGTAAATACTGAAATGAGTGTATTACTCGCAAGTGTAGTGTTAAAGATAGGTTTTTTCGGTATCTATAAGTTTCTATTTATAATTTTTAATAATGTATCATTATGATTTTTAGGTTTTGTAGACAGTATCGTTATTATGGGTCTCACATTTCTAGGTATGTCATTATTATTTCTATCAGATTATAAAAAAATAATTGCTCATTGATCCATATTACACACAGGTATAGGATTAATTTTATTATGGCACAACGATATTTTATACATAGGTATACTAATATTTTGTAATTTAGCACATATAATAAGTTCTTCTTTTATGTTTATAACAATTGGATATATGTATGATAATTATGGTCTTAGAATATTTCTTATAATGGTCTCATTTTTTGGAATAAGTCTATGAAGTTCGGTTTTTCTTAGTCTATTTTTATTTAACATAGATTTTCCTTTTATGTTACTTTTTTATATCGACATTTTTGTATTGCAAGGATTAATTTCAATATCGTTTATATACATAATATGTTTTTATATTATATCATTATCTGTATTTATTTCAACAATTTACATATACATATGTCTTAGTTTCTACTCATTTGTATGGTTAGATAAATATTTGCGTTTAGATTTATGTATTAACGACATCTATTTATATTGACTTGTAGCCACATTTACAGTAATTTTTTATTATACAATATATTTATTATTTTAATAAATTAAACCATAATATAGTAATCTAAAAACCATAAATATAAAACAAATATAACCAATAAAACCAAAAATAAAAGGTCAAATCTCCCCAAAACCACCCCTTTTTCCACAAACCTCAAATCCCACCCTCAACAACCCCCAAAGTATCCCCCCCTCCTTCTTGAATTTAAATCCGTGAAATTCTTCTCCCCACGCCCCCCGCTCTGTCCTCTCCCCCTAAAATCCCCAACAAAAACCCTTAAAAAACGAAATACAAAAAATAAGGCGAGGATTTTTTTTTTGAGTTTTGGGTTTACTTTTGTTTGGGGGAAAGAGCCCCGAGCCCAGCCGGAATTTCGACGGTTTAAAGCTTTTTCTTTGAATAAAAGGGGAGCGGGGGGGAGCAGTCGAAAAGATTTGTGTGTGGGGAGAACCCTTTTTGTTTGTTATTTAAATGAACACACGTAGTTTTAGGTAAATTCTAAAGGTTATAATATATGTTTTTATTTTTTTTCGCATTTTTTTTTTTATTTGGGTTTATCACTGGTAGTATAATGTTCGGAAGGCATTTTTTAAGTTTTTGAAGTACAATCTTAATTACGACCACAGTATGTCTTAGTATTATATTTAGTTTTTTTATATTGAGTGCTTGTTTGTATGGATACACTTATTACGACTTCTGTTTAATATTGATGTTAGATTTTTGTAATATACATCTAACATTTCTTTGCACTGGTTTTTATTTATTCATTCTATTTCTAATAAATACAGTTTTTTGCTTTATAATTTACTATGGATTTTATTACATGTATTTCGACATTTTTTTAAACAGATTTTTCTCAATCTTCTGGCTATTTTTGCTTTGTATGAATTTTTTTATAATTTCATATGATTTTTTAACAGCTTATTGTGGTTGAGAACTATTAGGACTATTTTCATTTTTCCTAATATCATATTTTTGATACCGATTTTTTGCACTAAAATTTGGTTTTAAGGCATTTTTAATAAGTAAAATAGGAGACATTCTACTTGTATTTGCTTTCGCAATTATATTCACTATGAATGGTTTTTGTATCGCATCTTTTCATTTTCTGAATTTTTTTTGTGTTGATTATTATTATTTGTGTTTCTCATTATGTCTACTCATAAGTTGTGCATTCACAAAAAGTACACAGTTCGGTTTACACATATGACTACCAGATGCAATGGAAGGACCTATCCCAGTTTCAGCATTAATCCACGCAGCAACATTGGTTGTATGTGGTATAATTTTAATAAGTTATGTATTTTGATGTATAGATTTTTGGTTTAGTTATTTTTATTATCTAATATATTGATCTACTTTAATAATAGTGTTGATGGCTATATGTGTATTCTATAACTTCGATGTTAAGCGCTATGTCGCCTTTAGTACAATATGTCAAATCAGTTTTGCTATGTTTTGTTGTATCTGTGTAGACTTATATGTAGGCTGCCTTTTTTTTTGTTACCATATGTTTTACAAGGCAACTTTATTTATAGTTCTAGGTGTATGAATACATTTCTTTTTTGGATTGCAGGATATACGTTGTTACTTTTTCTTATATTTCTGCGGCTGCATACTAGCCAGGCTGCTTTTAGTATTTGCATTACTAAACTCATGTTCTATTTGATTCCTTTGTGGGTTTTATTGTAAAGACCTTTTATTGGCTATGTTAATGTTAATATCTTTTTACAATAGTATAGAATTTCTATTTGTAGCCATAATATTTATATTTTTCACAATAGTCTATAATTATTTTTTATTGTTTATATTAATGTTTGTTTTTAAATGTTTTTGTTTAGTAGACTGTTTATTTTTATTATTTGATTTCGAATGCTGTCTAGTATATTGTATGTTATGTATATATATGTGTTTTATAAGTATATTTTATATATTAGATTTTATATGTGTATTTATTTTCTCAAGTTATTGTATTTTTTGATCATTTTTCCTATATTTCCACAATTTTTTCGACATTGCTGTATTCGCAATATTTCTAATTCTATCAATATCTTCTGTATACTTTGGATGTATGTTCTTTTATTTTTTTAATGTAGACGGCATAATGTTGTTTTGGAGATTATTTATACTATGCACAACTATTTTGTTATTTTCGTTATTTTGTTGTTGATATTTTACATGTGCAATATTATATTTAGTGCTTTTTGTATGAAATTTTGTTATATATTGTAGATATAACTTAAAATATTGTCTTTTTTTTTGTGTTTTATGAATATTTTATATATAATACAATCAAAATATATCTAAAAAGTTCCACACAATAAACACTAACATAATCTAGTTTATTAAGGTATAGAAAGAGAAAAAAATTGACAGCACCCAAACCGTTGTTAACACCATTTATTTTTAATATTCATAAAGCCACTTATAACAAAAAACATTTTTACGACATAAAAAAATTTACTAAATAGAAGGTTAAATTTCAAGTTACACAAGTACACCAAAAATCTGTCTTTTTGCTGGATGCCATGCACCAACCATATAAACTACAAAAGGTGTGTGTGTATGGTCAAACTATTTCCACAAAAAAGCAAACTACTCAAAGTAACAATAAATTTGTGCAAAAAGAGAGATGCAATTTTGTAAGTAAAAACAAGTAAATGTACAAAAAAGTAACAAAAAATAAAACATGAAATTTCACAAAACAATAACAGGTAAAAAGTCTTGCAAACTGTAAAATTATGTAAATTTACAAACAAATAAAAGTAAAAAATTAAAGATACAGTTATCAGCAAAAAAACCAAACTAAAAATCCTAATTTCAAAAATAAGTCACAAAATAGAAAAATAAAATTAGAAAAAATGCGTTTTAAACACATGTAGTTTATGTGCGAAATCTGTAAAGCAATTAGCAAAGGCATACTGAAAAAAATAAAATTAAAACATGAAAAAGTTAAAATTTTGTGTCAAAAGTTCAAGGAATGGGAATTAAATGAAGTGCTGTAAATAATTCAAAAGTAAACCAAGTTAAAAATTCAATTTCAAAAGTCACATTCTTTATCAAGAAAACTATGTACGAAATAATATTAAACTACCACTACTTCCAAAAAGTCTAAACATCAAAAGTTAAAACCCAAAATCAAAACAAAAAATAAAAAAGTTACAAAAAACAACTTAATTTCGTGCAAATTATACAAAAATTTTGTAAAGTAGCCAGCAAGTATTTGTGTAAAAAAGTAAAGTCAAAAAACGTGAAAAAGTTAAAATTCGTGTCAACTAGGCACAACAAAAAAAAGCAACTTCAGTATACAAAAGTGTACTCCCAAAAAATTAATGTAGCAATTAAAAAATCAAACTACTTCCAAAAATTTACAGAGTTTAAAATAAAAATATTCTCAAAATTAAACCCAATCAACGTAAACTACAAAAATATTTTAAATCCATGTAAATTTAAAATAAAATCTGTAAAGTATTTAGCAATGTGTTTGTGTAAAAAGTAAAGCTAAAATATGAAAAGGTTAAAAATTTGTACAAAATATAAAAAGTCAAAAGTAAAAAAATACACATATATTTCTAATTAAGATATTAGAGGAAATCTAATGTTGTTCGTGGTAAAACCCAAAAAAAAAAAAAATCAAAAAAGGAATAAAAATTAAAAAAATAGAAATAAAATATTCTGTGTAATTTAATCACAAAATCTGTAAAGTAGCTAGCAATGTGTTTGTGCAAAAAAATAAAGTTAAAATACGAAAAGTTAAAAAATTCGCGCCAAAATCCAAAAAAAAAAAAATCAAAAGCAAATAAAAATTAAATTTTATAGTTTAACTTTTTAACAAATTAATAAATATGAATCCCGTGTAATTTATTCACAAAGTCTGTAAAGTAGCTAGCAATGTGTTTGTGCAAAAAATAAAGTTAAAATATAAAAAGGTAAAAATTCGCGCCAAAAAAAAAAAGTAAATAAAAATTAAATCTTTATTTTACAATTTTAACTTTTTAACATAAGAAATACGAACCTGTGTAATTTATTCACAAAGTCTGTAAAGTAACTAGCAATGTGTTTGTGCAAAAATAAAGTTTAAAAAATTCGTGTCAAAATGCGCAAAAATCAAAATTTAAAAATTTCTATAAGTAAAATAAAAAGTTAAAAAAATAAAAAAAATATTATAAAATATATGTCCATGTAATCTATTCACAAAGTCTGTAAAGTAGCTAGCAATTGTTCGTGTCAAAAATAAAGTTAAAATATGAAAAGTTAAAAAATCATTCGTGTCAAAATCTAAAAAAAAATCAAAAGTTTTGGAAAAAGCAAATAAAAATTAAAAAAATAAAAACTATGAATTCCGTGTAATTTATTAACAAAATCTGTAAAGTAGCTAGCAATTGTTTATGCCAAAAAAAAATAAAGTTAAAACGAAAAATTTAAAATTTGCGGCGAAATTCAAAAAAAACAAAAAGTTTAAAATAAATTACGTAGTAAAAATTTAAAACATAAGAATATCAATGGATTCCGTGTAATTTATTCACAAAGTCTGTAAAGTAGCTAGCAATTGTTTGTGCAAAAGTTAAAAAATTATTCGTGTCCAAAATCAAAAAAAAAATCAAAAGTTTTTAAAAAAAAAATGTTTAAAAAGTTTAAAAAATAAAAAATACTAGACTTTCGTGTAATTTATTCACAAAGTCTGTAAAGTAGCTAGCAATGTGTTTGTGCAAAAAGTAAAGTTAAAACATGAAAATAAAAATTCGTGGCAAAATTGAAAAATTAAAAGTTTAAAAAGTATAAAAAAATAAAAATTTAAAAAACGATAAGAAATAGCAATGGATTCCGCGTAATTTATTCACAAAGTCTGTAAAGTAGCTAGCAATTGTTTGTGCAAAAGTTAAAAAATTATCCGTGTTCAAAATCAAAAAAATCAAATTTTAAAAGTTAAAAAATAAAAATACTAGAATTTCGTGTAATTTATTCACAAAATCTGTAAAGTAGCTAGCAATGTGTTTGTGGCAAAAAAATAAAGTTAAAACACGAAAATTAAAAAAATTTGTGTCAAAATTCAAAAAAAATCAAAAGTTAAGTTTAAAATAAAATTAAAAACGTAAGAAATATTATATAGATTCCGTGTAATTTATTCACAAAGTCTGTAAAGTAGCTAGCAATTGTTTGTGTCAAAAAAAAGAAAGTTAAAACAAAAAAATAAAATTCGTGTCAAAATTCAAAAAATCAAAAGAGTATATAGTAAAAAATTTAAAAAATAAGAAATATTATAGATTCCGTGTAATTTATTCACAAAATTTGTAAAGTAGCTAGCAATGTGTTTGTGCAAAAGTTAAAAATTATTCGTGTCCAAAATCAAAAAAAAAATCAAAATGTTAAAAAAGTAAATGTTATAAAAATAAAAAAAAATAAAAATACTAGAATTTCGTGTAATTTATTCACAAAATCTGTAAAGTAGCTAGCAATGTGTTTGTGGCAAAAAAAATAAAGGTAAAACACGAAAAGTTAAAAAAATTTGTGTCAAAATTCAAAAAAAAAAAAACAAAAAGTTTAAAATAAAATAAAATTTAAAACGTAAGATAATATTATAGATTCCGTGCAATTTATTCACAAAATCTGTAAAGTAGCTAGCAATGTGTTTGTGAAAAAAAATAAAGTCAAAATATGAAAAGTTAAAAATTCGCGCCAAAATTCAAAAAAAGCAAAAGTTTAAAATATATAAGCAAAAATTAAAAAAATAAGACAATATTATAGATTCCGTGTAATTTATTCACAAAATCTGTAAAGTAACTAGCAATGTGTTTGTGTCAAAAAGTAAAGGTAAAACGTGAAAAAATAAAAAAATTTGTGTCAAAGTATAAATTTTTTAAAATTTTTAAAAATTATATAAGCTAAAATAAACCTATTTGCAATTACTATAGAAGTTAAAACTTTTTAATCCATGCACAAAACGAAAAAGAAAAGTAAAACAGAATCACCCTCTTTATTAAAGACAAAATTCCAAATCTGAATCGTGCAGAAACATTGACATAATTGTAAATTTAGGTAGTGAAATAAGCAAACAAAGTGTTATAACAAACAAATTAAAAGTAAATTAAAGTAGAATTACTTTACACTCAATTTAAACAAGAAAAATTACAAAAAGTGTGAAAGCAGTTGCGTCAATTATTTTATTTCTAACAACTGTTGTAAATTACTTAAATAAATATTTAAATTGGTAATAAAAAACCATCCATTACAAATAAAACTCAAAATTCGAGAAAATAAATTAAAAGTAAATTAAGATAAAAAATCCATTTGTTGGTACTTATATCAAAAAATGAGCAACAAACAAACAAAACAGCTGTTCAATTATAATAAAAGTAAATTAAACTAAAATCCATCTAACTCTTTTCATAACAAGGTAATCAAATCCGCGCGCCCGCCCGTATAATATTTAAAATATATATAAATTATATAAATATTGTTATTACTCGATTTGTTATTATTTATATATTATAGTAACGTTTTTAAAAATATAGGCGAAGCCTATATTTGTAAAAACTTTGTCAAAAAAAAAAAATTTTAATGGAAATTTTAAAACACTCCGCTTTGATCTTTGACATCTATCACAACAACAAAAAAGGAAAAAGCTATCAATACAAAGCAACACTTGCTCTCTTATAAACGTAAGGTGGTATCAATCAAAGCAACATATAATATGAAAATATGATTTTTAACGTTAAAAATGTGGTAATTAATGAAAATACAAAAAGTGTGAAAGTAATTACACCAATTCTAGAAATACTGTCTTGTTATTAACATAATTATTAAACCAAAGCCAAGCTCTTAACCCCTTTATCACAAACAAAACTCCAAATCCGAATCATGAAATTAAAAGTAAACTAAGTAAAATCCCTTTTGTAACTACACCAAAAGTAACCCAAATAAGAAAAATTACAAAAAGTGTGAACGTAGTTGCGTCAATTCTGAATACTATATTTTACTAAATAACTACTCACTAAAACACTTTAATCCCTTTTATCACAAACAAAACATCATAACTAAACCTTAGTAAATCACTTTTAATGGTCCTTATAAATGTAAATTTCAAAAAGTAATTTAAATTAAAACCATTTTGTAACTACATCAAAAGCAAACTCTAACAAGAAAATTACAAAAAGTGTAAAAGTAGTTGCACCAATTCTGAAATACTAAATAACTAATATCGTAAACCTTTATCTTTCTTTATCACAAACAAAACACCAAATCTGAATCATGAAGAAACAATCATCATAATGATAAATTAAAAGGAGTACATAAGTAAACAAAGTGTTATATAAAACAAAATTGAAAGTAAACTAAAGCAAAGTTCCATTTGTAACTACACCAAAAGCATGTCCAACAAGAAAAATTACAAAAAGTGTAAAAGTAGTTGCATCAATTCTGAATACTACAAAATGAGTAGTAAAGTATAAGTTGTGTAGCTCTTTATTGTAAACAAAATTCCAAATCCAAAAAAGATAATTTAAAAGTAAATTAAGATAAAAATCCATTTGTTGAAACTATACCAAAAAGGAACAACAAGCAAAATAAACAGTTGCATGAATTATAAGAAAAGCAAACTAAACTAAAATCCATCTAACCCTTCTCATAACAATGTAATCAATCCGTGCGTGCGCCCGTATAATATTAACGAGTATATAATATATATATAATATTGTTATTACTCGATTTGTTATTATTTATATATATAGTAACGTTTTTAAAAATATAGGCGAAGCCTATATTTGTAAAAACTTTGTCAAAAAAAAAAAAATTTAATGGAAATTTTAAAACACTCAGCTTTGATCTTTGACATCTATCACAACAACAAAAAAGATAAAAGCCATCAACAAAAAGCAACACTTGCTCTCTTATAAACGTAAGGTAGTATCAACAATCAAGGCAACATAAATATGAAAATATGATTTTTAACGATAAAAATGTGGGAAGAAAGTAAACTAAAGTAAAATCCCTTTTGTAACTACATCAAAAGCAACTCAAATAAGAAAAATTACAAAAAGTGTGAACGTAGTTGCGTCAATTCTGAATACTATATTTTACTAAATAACTATTCAGTAAAACACTTTAATCCCTTTTACCACAAACAAAATTCCAAAAACCGATATATAAGCAACCAAAGTGTGCAGCAAACAAATCAAAAGTAAACTAAAATAAAATCCTTTTGTAAGCAAAACAAAAAAGCAATGCAAAACAAGAAAAATTACAAAAAGTGTAAAAGTAGTTGCGCCAATTCTGAAAATACTGTCTTATTATCAAAACTAGCCCTTAAATCCTCTAACCTACCCTTTATTACAAACAAAACTCCAAATCCGAATCATGAAAAACTAATTAAAATAATGCAAATTTCAATAAAAATTACAAAAAGTGTAAAAGTAGTTGTACCAATTTTGAGTATTAATTTTTACTAATATATAAATTGCAAAACCCTTTAATTACCTTTGTTAAAAACAAAACTCCAAATCCGAATCACGAAATTAAAAAATAAACTAAAGTAAAATCCTTTTGTAACTACATGAAAAGCAACTCAAATAAGAAAAATTACAAAAAGTGTAAACGTAGTTGCGTCAATTCTGAATACTATATTTTACTAAATAACTATTCAGTAAAACATTTTAGATCCTTTTATCACAAACAAAATTCCAAATCCGATAATTAATATAATGTAAATTACAAGGAGTACATAAGCAATCAAAGCATTTAACAAGTAAAATTACAAAAATGTAAAAAGTAGTTGCGCTAATTTTGAATATTAAATTTTTACTAAATAAACTGTAAATTCTTTAATTACCAAATTTGTTACAAACAAAAATCCAAATCCGAATCATGAAGAAACAATCAACATAATGCAAATTTCAATAAACTAAAGCAAAATTCCATTTGTAGCTATATCAAAAGCAAACTCTAACAGGAAAATTAATAAAAAGTGTAAAAGTAGTTGTACCAATTCTGAAATACTAAATAACTAATAGCGTAAACCTTTACCACAAACAAAACTCCAAATCCGAATCATGAAGAAACAATCAACATAATGCAAATTTCAAGGTTAAAAGCATGTCAAACAAGAAAAAATACAAAAAATGTAAAAGTAGTTGCGTCAATTCTGAAAATACTGTCTTATTAATTAAAAACACTAACCCCTAAATCCTCTAACTACCATTTATTACAAGCAAAACTACAAATCCGAATCACGAAGAAACACAACTAAAATAACGCAAATTTCAATAAGTAAATAATAAACTAAAGTAAAATCC---------------------------------------------------------------------------------------------------------------------------------------------------------------------------------------------------------------------------------------------------------------------------------------------------------------
