# Supplementary material for: Comparative maxicircle analysis in Trypanosoma species from the LSRM clade highlights patterns in an underexplored lineage
Source: PLoS One. 2025 Sep 22;20(9):e0332749. doi: 10.1371/journal.pone.0332749 (PMC12453231; doi:10.1371/journal.pone.0332749)
Supplement: S2 File — (ZIP) [file pone.0332749.s012.zip]

Archive with 1 entries (1 files):
- Supplementary File 2.fas
