# Supplementary material for: Comparative maxicircle analysis in Trypanosoma species from the LSRM clade highlights patterns in an underexplored lineage
Source: PLoS One. 2025 Sep 22;20(9):e0332749. doi: 10.1371/journal.pone.0332749 (PMC12453231; doi:10.1371/journal.pone.0332749)
Supplement: S2 File — (ZIP) [file pone.0332749.s012.zip › Supplementary File 2.fas]

>Ca37-A6
ATGTTTTTATTTTTTTTTTGTGATTTGTTTTGGTTACGTTTGTTATTATGGTTATATTATTGTGTATGATCCAGGTTATGTTTTGTTGTGTATTTTAATTGTTTGTTATTGGTATTTGATTTTTTGTTGTTTTGTTTGTTTGATTTATATTTGTTTGTTGGTTTGTGTTTATTTTTATTGTTGTGATTTATGTTGTTTAATTTGTATAGTTTGATTTTATATTATTGTGTTACTTATTTGAATTTGTATTTGTTGTTTTGTATTGTTTTTTTATATTATATGTCATTTTTATTTTTGTTTTGTTTTTTGTTGGATTTTTTTTTGTTTAATGGTTTATTAGTTGGTGATAGTTTTATGGACGTTTTTTTTATTCGTTTTTTATTGTGTTTTTTGGAGTGTTTTTCTTTATTGTGTCGTTGTTTGTCGACATTTTTGCGTTTATTTTGTAATTTGTTGTCATCCCATTTTTTATTGTTGATGTTTTTTGATTTTTTATATTTTTTTTTTGTTTTTTTTATTTTTTTTTGTTTTTTAGATTTTTTAGTGTTTATTTTGTTTGTTTTTATGTTTTGTTTTTGTTTGTTGTTTTATGGTTTTTTGTATTTATTAGATTTGTTTGCCGCCATATTGCAGTTATTTATTTTTTGTAATATGATTTTACAGTTGATAATGGATTTTTTATTGTTTTTGTTGTTTTGTTAG---------------------------------------------------------------------------------------------------------------------------------------------------------------------------------------------------------------------------------------------------------------------------------------------------------------------------------------------------------------------------------------------------------------------------------------------------------------------------
>Ca37-COIII
ATGTTTTTATTTCGTTGTATATTTGTTGGTGTTAGTGGTGTTTTTGTTTTTTTATCTTTACCCGCCATTGTTGTTGTGTATTGGTTATTTTGTTTATGCGGTTTTGTGTGTTTATTATTTGGGTGTTTTATTTTTGTTGATGTGTGTTTTATTTTTTTTTTTGTGTGTTTATTATTTTGTTTGTTGATTTTGTTTGTGGATTTATTTTGTGATTTTTTACGTGGTGTTTTTGATTTTTGTTGTTTGTTACGTGTTATCCAATATTGTTTTATTTGATTTGTTGTTAGTGAATTTGTTTTGTTTGTGGCGTTTTTTACCGTGGTTTTTGGTTTATGTTTGTTTTTATGTTGTGAATTTGCTTTCGTTTTTTGTTTACCGTTGTTGTTTTGTTGTTTGTTGTGTGATTATGGTTTTGTTTTTTATTGGTATTTTTTAGATTTATTTAATTTGTTGATAAATACGTTTTATTTATTTGTTAGTGGTTTGTTTGTTAATTTTTGTTTGTTTTGTTTTTGGTTTAGGTTTTTTTGTTGTTGTTGTTTTGTGTTATGGTTAAGTTTATTGTTTGGTTTTTTGTTTTTGTGAAACAGTTTGTGGGAATTTGCATTGTTATTTGTTACATTAAGTTGTGGTGTTTTTGGTTCTATTTTATTTTTGATTGATTTATTACATTTTACACATGTTTTTTTAGGTGTGTTTTTGTTGTTTATTTGTTTTGGCCGTTTATTTAATTTTTTGTGTATGGATACCCGTTTTGTTTTTTTGTATGTTGTTTGTTTGTATTGGCATTTTGTTGATTGTGTTTGATTTTTTTTATTGCGATTTGTTTATTTTGATGTTTTGTGTGTTATGTATTTGTGTGTGTAA------------------------------------------------------------------------------------------------------------------------------------------------------------------------------------------------------------------------------------------------------------------------------------------------------
>Ca37-CR3
ATGTTTGATTGTTTGATTTTATTGTTTTTTTGTTGTTTGTTTGTACATTTTTTTTGTTTTTTGTTTATTTGTGATTTTTGTTTTTGTGTTTATTATTTGGTTTTTGTTTTTTGTTGGATTTTTGTTTTTTATTTAATAGGGTTTATTGTTGTGTTTGTTTTTTTTTTTTATTTTATCATTTGACATGTGTGTCGGGTTGTTATTTATTATTTAGTTCGTTTACTATTATTATTTTTATAG---------------------------------------------------------------------------------------------------------------------------------------------------------------------------------------------------------------------------------------------------------------------------------------------------------------------------------------------------------------------------------------------------------------------------------------------------------------------------------------------------------------------------------------------------------------------------------------------------------------------------------------------------------------------------------------------------------------------------------------------------------------------------------------------------------------------------------------------------------------------------------------------------------------------------------------------------------
>Ca37-CR4
GTGTATAGTTTGTGGTATATTTTATTGTTGTTTTGTTTTTTATTTTTGTTGTTTGTTTGTGTGGGTATGTTTTATTTGTTTTGTTATAGTTGTTTATTTTTTTTTGTTGTTTTGGGTTGTGATTTTTTATTGGTGTTTTGATTGTATAGTTTGTTTTTTTTGTGGCGTTATAATTTTGTTTATTTTTTTTTTTTGTTTTGTTTTGTGTTTTTTGTATTGTTGTTTTTTTTTGGTTTGTTTGGTTTTTTTTTATATTTTTTGTTGTGTTTTGTATTGTTTTTTAGTTTATTTTTTGTGTTATTTTTTGTTTTGGTTGGTTTTTTTGTTTTTGTTTTTTTTTTTTGTTTGTGTTTGTTTTTGTTTATGGTTATTGTTGTTTTATTGGTTTGGTTGTTGTTGTTGTTTGTGTACCGATTTATTTATATGCGTTTTTTATTTTAG------------------------------------------------------------------------------------------------------------------------------------------------------------------------------------------------------------------------------------------------------------------------------------------------------------------------------------------------------------------------------------------------------------------------------------------------------------------------------------------------------------------------------------------------------------------------------------------------------------------------------------------------------------------------------------------------------------------------------------------------
>Ca37-ND3
ATGAATTCACGTTTGATATTTTATACATTAGATTTATGTTTTGTTAGTTGTTTATTTTTTGTGTTATTGATTACCATTATTTGTGTTTTATTATTTATTTTTATAATTATGTTGTTTTGTTTTTATTGTAGTTTTTTGTTTTTATGGTTTTTATTTTATATTATATGTGTGGGGTGTTTATGGTATTTTTGAGATCCAGTGTATTTGTGTTATATTTTGTTGTTTTATTTGTAACGTTTTTTGTTGTGTTGTATTTTATTTAAATTATTAAAATA----------------------------------------------------------------------------------------------------------------------------------------------------------------------------------------------------------------------------------------------------------------------------------------------------------------------------------------------------------------------------------------------------------------------------------------------------------------------------------------------------------------------------------------------------------------------------------------------------------------------------------------------------------------------------------------------------------------------------------------------------------------------------------------------------------------------------------------------------------------------------------------------------------------------
>Ca37-ND7
ATGTTATTTTTAGTAGTTTTTGTACATTTATACCGTTTTACGTTTGGTCCGCAGCATCCCGCAGCACATGGTGTTTTATGTTGTTTATTATATTTTTGTGGTGAATTTATTGTTTACATTGATTGTATTATAGGTTATTTGCATCGTGGTACAGAAAAGTTATGTGAATATAAGAGTATTGAACAATGTCTTCCGATTTTCGATAGATTAGATTATGTTAGTGTTTGTTGTAATGAACATTTATTGTCTTTATGTTTTGAATATATGTTACGGTGTTGTTTGTCATTACGTTGTGCATTTATGCGTTTATTAGTTGTAGAATTTACCCGTAGTTTTAATGGTTTATTGTGTATATCATGTATGGTTTTAGATTTTGGTTGTTTGACTCCGTTATTATGGTCATTTGAGGAACGTGATAAGTTGATGACATTTTTTGATTTATGTTGTGGTTGTCGTATGCATTTGGCTTTTATGGTTTTGTTAGGTATTCTTGATGATTTTGTTTTTGGTTTTGTTGATTTTTTATTATTATTAATAATATCATGTTTGTTTGTTATGGATTGTTATGATTTGTTGTTTGTAGGTAACCGTTTATTTTATTTACGTTTACGTGGTTTATCGTTTTTTGATTTATATGATTTGGTTTTTAACAGTTTAAGTGGTGTTTTGTCTCCTGCATTAGGTATGGTGTGAGATTGCCGTTTATTTAGTTGTTATGAATTATATTTTATGTTTTGTTATGATTATTGTTTTTGTTTTATTGGTGATGCATTTGATCGTTTGTTTTTGCGTTTATTTGATATGCGTATGAGTTTATTGATTTGTAAACAATGTTTTTTTGTTGGTTTTTTTATTTTTGGTTTTGTTTGTTTGTTTGATTATTTGTATTGTGATGTGACCATTGAAACCATTATTATGTTATTTTATAGTTTGTGATGTTGTTGTTTACCAGGTATATCATTTGCTTGTGTTGAGCACCCCAAAGGTGAGTATTGTTTGTTATTGTGTTTTTGTGTTGGTTTGTGTTCCCGTTTACGTTTACGTTGTGCCGATTTTTTACATATTTGTTTATTGGATGTTTGTTTGCGTGGTTTTTTGTTGCATGATTTAGTTGCCGTTTTGGGTAATATTGATGTTGTTTTTGGATCCGTGGACCGTTAA
>Ca37-ND8
ATGTTTTTTTTTGATTTTTTGTTTTTTTTTTTTGTTTGTTTTTATATGTGTTTTGTTTGTTGTGTTACCATTTGTTTGCCCGTTGAATTGACCATTGTTAGTTTATTGGTCCGTGGTAACCATTTTTTGCGTTTTTATTGATGTGGTTTGGAACGTTGTATTGCCTGTCGTTTATGTGATTTAATTTGCCCCAGTTTAGCATTAGATGTTCGTGTTGGGTGTTTGAGTTTTGGTGGTCACCGTTTTGCCGATTGTTTAACATTGAGTTACCGCCGTTGTATTTATTGTGGTTTTTGTATGCATGTTTGTCCAACCGATGCCATTACACATTCATTGTTTGTTATGTGTTTTTGTTGTTTAGCCATGTATTTATTGGCACCCAAATTTTTGTTATTTGGTTGTTGTTTTATGTTATTTGATTTTTATTTGTGTTTTGTTTAG------------------------------------------------------------------------------------------------------------------------------------------------------------------------------------------------------------------------------------------------------------------------------------------------------------------------------------------------------------------------------------------------------------------------------------------------------------------------------------------------------------------------------------------------------------------------------------------------------------------------------------------------------------------------------------------------------------------------------------------------
>Ca37-ND9
ATGGGTTTGTTGTTATGTTTATTTCGTTTGTGTTTTTGTTTGATTTTGTTTTATTGTTTGTGTTGTAGATGGTGTTTTGTTTGTTTTGTTGATTGTAGTTTTTTGTTTTTTTATTGTTTTGTTAGTTTTTTTTTATTTTATTGTGTATTTTTGTTTTTTAATTTATGGTTTTTGTTTTTGTATTGTTGTGATTTGTTGTTGATTGATTTTTGTGTGTTTTGTTTTTGTCGTTTTATGTTGTTGTATATTTTATTTTGTTTGTTTTTATGTATCCGTTTGTGTTTTGTTTTATGTTGTTTGTTTTTGTTTTTTGGGTTGTTTTTTAGTTTTAGTTGTTTTTGTTATGCATTTTTGTTGTTGGAGCGTGAATGTTTTGATTTGTTTGGTTTTTGTTTTATTGGTAATGATGTTTTACACCGTTTATTTGTTGATTGATTTTTTGTTGGTTTTTTTTTGTTGAAATGTTATCCAATGTTTGTGTTATTTGTGTTGTTGTTTTGTGTGTTGTTTGAGGAGATGATATGTACGTTTACAATGTTGTTTTTGTTGTTGCATACCAATTTTTATTTGCATTATTTTATATAG------------------------------------------------------------------------------------------------------------------------------------------------------------------------------------------------------------------------------------------------------------------------------------------------------------------------------------------------------------------------------------------------------------------------------------------------------------------------------------------------------------------------------------------------------------------------------------------------
>Ca37-RPS12
ATGTTTTTTTTGCGTATGTGATTTTTATATGGTTGTTGTTTGCGTTTTGTTTTGTTTGTTTTATGTTATTATATGAGCCCCCGATTGCCCAGTTCCGGTAATCGACGTGTATTATATGCCGTATTTTATTTATATAATTTTGTTTGATATGCCGTTTGTTTTTTTTGTGGTGTTTTTATATTATCATTTGCGTTATTTATTATAGAAGGTGGTGGTTTTATTGATTTACCCGGATATAAGATATTATCGCGTATTTGTTATTAA---------------------------------------------------------------------------------------------------------------------------------------------------------------------------------------------------------------------------------------------------------------------------------------------------------------------------------------------------------------------------------------------------------------------------------------------------------------------------------------------------------------------------------------------------------------------------------------------------------------------------------------------------------------------------------------------------------------------------------------------------------------------------------------------------------------------------------------------------------------------------------------------------------------------------------
>Ca47-A6
ATGTTTTTATTTTTTTTTTGTGATTTGTTTTGGTTACGTTTGTTATTATGGTTATATTATTGTGTATGATCCAGGTTATGTTTTGTTGTGTATTTTAATTGTTTGTTATTGGTATTTGATTTTTTGTTGTTTTGTTTGTTTGATTTATATTTGTTTGTTGGTTTGTGTTTATTTTTATTGTTGTGATTTATGTTGTTTAATTTGTATAGTTTGATTTTATATTATTGTGTTACTTATTTGAATTTGTATTTGTTGTTTTGTATTGTTTTTTTATATTATATGTCATTTTTATTTTTGTTTTGTTTTTTGTTGGATTTTTTTTTGTTTAATGGTTTATTAGTTGGTGATAGTTTTATGGACGTTTTTTTTATTCGTTTTTTATTGTGTTTTTTGGAGTGTTTTTCTTTATTGTGTCGTTGTTTGTCGACATTTTTGCGTTTATTTTGTAATTTGTTGTCATCCCATTTTTTATTGTTGATGTTTTTTGATTTTTTATATTTTTTTTTTGTTTTTTTTATTTTTTTTTGTTTTTTAGATTTTTTAGTGTTTATTTTGTTTGTTTTTATGTTTTGTTTTTGTTTGTTGTTTTATGGTTTTTTGTATTTATTAGATTTGTTTGCCGCCATATTGCAGTTATTTATTTTTTGTAATATGATTTTACAGTTGATAATGGATTTTTTATTGTTTTTGTTGTTTTGTTAG---------------------------------------------------------------------------------------------------------------------------------------------------------------------------------------------------------------------------------------------------------------------------------------------------------------------------------------------------------------------------------------------------------------------------------------------------------------------------
>Ca47-COIII
ATGTTTTTATTTCGTTGTATATTTGTTGGTGTTAGTGGTGTTTTTGTTTTTTTATCTTTACCCGCCATTGTTGTTGTGTATTGGTTATTTTGTTTATGCGGTTTTGTGTGTTTATTATTTGGGTGTTTTATTTTTGTTGATGTGTGTTTTATTTTTTTTTTTGTGTGTTTATTATTTTGTTTGTTGATTTTGTTTGTGGATTTATTTTGTGATTTTTTACGTGGTGTTTTTGATTTTTGTTGTTTGTTACGTGTTATCCAATATTGTTTTATTTGATTTGTTGTTAGTGAATTTGTTTTGTTTGTGGCGTTTTTTACCGTGGTTTTTGGTTTATGTTTGTTTTTATGTTGTGAATTTGCTTTCGTTTTTTGTTTACCGTTGTTGTTTTGTTGTTTGTTGTGTGATTATGGTTTTGTTTTTTATTGGTATTTTTTAGATTTATTTAATTTGTTGATAAATACGTTTTATTTATTTGTTAGTGGTTTGTTTGTTAATTTTTGTTTGTTTTGTTTTTGGTTTAGGTTTTTTTGTTGTTGTTGTTTTGTGTTATGGTTAAGTTTATTGTTTGGTTTTTTGTTTTTGTGAAACAGTTTGTGGGAATTTGCATTGTTATTTGTTACATTAAGTTGTGGTGTTTTTGGTTCTATTTTATTTTTGATTGATTTATTACATTTTACACATGTTTTTTTAGGTGTGTTTTTGTTGTTTATTTGTTTTGGCCGTTTATTTAATTTTTTGTGTATGGATACCCGTTTTGTTTTTTTGTATGTTGTTTGTTTGTATTGGCATTTTGTTGATTGTGTTTGATTTTTTTTATTGCGATTTGTTTATTTTGATGTTTTGTGTGTTATGTATTTGTGTGTGTAA------------------------------------------------------------------------------------------------------------------------------------------------------------------------------------------------------------------------------------------------------------------------------------------------------
>Ca47-CR3
ATGTTTGATTGTTTGATTTTATTGTTTTTTTGTTGTTTGTTTGTACATTTTTTTTGTTTTTTGTTTATTTGTGATTTTTGTTTTTGTGTTTATTATTTGGTTTTTGTTTTTTGTTGGATTTTTGTTTTTTATTTAATAGGGTTTATTGTTGTGTTTGTTTTTTTTTTTTATTTTATCATTTGACATGTGTGTCGGGTTGTTATTTATTATTTAGTTCGTTTACTATTATTATTTTTATAG---------------------------------------------------------------------------------------------------------------------------------------------------------------------------------------------------------------------------------------------------------------------------------------------------------------------------------------------------------------------------------------------------------------------------------------------------------------------------------------------------------------------------------------------------------------------------------------------------------------------------------------------------------------------------------------------------------------------------------------------------------------------------------------------------------------------------------------------------------------------------------------------------------------------------------------------------------
>Ca47-CR4
GTGTATAGTTTGTGGTATATTTTATTGTTGTTTTGTTTTTTATTTTTGTTGTTTGTTTGTGTGGGTATGTTTTATTTGTTTTGTTATAGTTGTTTATTTTTTTTTGTTGTTTTGGGTTGTGATTTTTTATTGGTGTTTTGATTGTATAGTTTGTTTTTTTTGTGGCGTTATAATTTTGTTTATTTTTTTTTTTTGTTTTGTTTTGTGTTTTTTGTATTGTTGTTTTTTTTTGGTTTGTTTGGTTTTTTTTTATATTTTTTGTTGTGTTTTGTATTGTTTTTTAGTTTATTTTTTGTGTTATTTTTTGTTTTGGTTGGTTTTTTTGTTTTTGTTTTTTTTTTTTGTTTGTGTTTGTTTTTGTTTATGGTTATTGTTGTTTTATTGGTTTGGTTGTTGTTGTTGTTTGTGTACCGATTTATTTATATGCGTTTTTTATTTTAG------------------------------------------------------------------------------------------------------------------------------------------------------------------------------------------------------------------------------------------------------------------------------------------------------------------------------------------------------------------------------------------------------------------------------------------------------------------------------------------------------------------------------------------------------------------------------------------------------------------------------------------------------------------------------------------------------------------------------------------------
>Ca47-ND3
ATGAATTCACGTTTGATATTTTATACATTAGATTTATGTTTTGTTAGTTGTTTATTTTTTGTGTTATTGATTACCATTATTTGTGTTTTATTATTTATTTTTATAATTATGTTGTTTTGTTTTTATTGTAGTTTTTTGTTTTTATGGTTTTTATTTTATATTATATGTGTGGGGTGTTTATGGTATTTTTGAGATCCAGTGTATTTGTGTTATATTTTGTTGTTTTATTTGTAACGTTTTTTGTTGTGTTGTATTTTATTTAAATTATTAAAATA----------------------------------------------------------------------------------------------------------------------------------------------------------------------------------------------------------------------------------------------------------------------------------------------------------------------------------------------------------------------------------------------------------------------------------------------------------------------------------------------------------------------------------------------------------------------------------------------------------------------------------------------------------------------------------------------------------------------------------------------------------------------------------------------------------------------------------------------------------------------------------------------------------------------
>Ca47-ND7
ATGTTATTTTTAGTAGTTTTTGTACATTTATACCGTTTTACGTTTGGTCCGCAGCATCCCGCAGCACATGGTGTTTTATGTTGTTTATTATATTTTTGTGGTGAATTTATTGTTTACATTGATTGTATTATAGGTTATTTGCATCGTGGTACAGAAAAGTTATGTGAATATAAGAGTATTGAACAATGTCTTCCGATTTTCGATAGATTAGATTATGTTAGTGTTTGTTGTAATGAACATTTATTGTCTTTATGTTTTGAATATATGTTACGGTGTTGTTTGTCATTACGTTGTGCATTTATGCGTTTATTAGTTGTAGAATTTACCCGTAGTTTTAATGGTTTATTGTGTATATCATGTATGGTTTTAGATTTTGGTTGTTTGACTCCGTTATTATGGTCATTTGAGGAACGTGATAAGTTGATGACATTTTTTGATTTATGTTGTGGTTGTCGTATGCATTTGGCTTTTATGGTTTTGTTAGGTATTCTTGATGATTTTGTTTTTGGTTTTGTTGATTTTTTATTATTATTAATAATATCATGTTTGTTTGTTATGGATTGTTATGATTTGTTGTTTGTAGGTAACCGTTTATTTTATTTACGTTTACGTGGTTTATCGTTTTTTGATTTATATGATTTGGTTTTTAACAGTTTAAGTGGTGTTTTGTCTCCTGCATTAGGTATGGTGTGAGATTGCCGTTTATTTAGTTGTTATGAATTATATTTTATGTTTTGTTATGATTATTGTTTTTGTTTTATTGGTGATGCATTTGATCGTTTGTTTTTGCGTTTATTTGATATGCGTATGAGTTTATTGATTTGTAAACAATGTTTTTTTGTTGGTTTTTTTATTTTTGGTTTTGTTTGTTTGTTTGATTATTTGTATTGTGATGTGACCATTGAAACCATTATTATGTTATTTTATAGTTTGTGATGTTGTTGTTTACCAGGTATATCATTTGCTTGTGTTGAGCACCCCAAAGGTGAGTATTGTTTGTTATTGTGTTTTTGTGTTGGTTTGTGTTCCCGTTTACGTTTACGTTGTGCCGATTTTTTACATATTTGTTTATTGGATGTTTGTTTGCGTGGTTTTTTGTTGCATGATTTAGTTGCCGTTTTGGGTAATATTGATGTTGTTTTTGGATCCGTGGACCGTTAA
>Ca47-ND8
ATGTTTTTTTTTGATTTTTTGTTTTTTTTTTTTGTTTGTTTTTATATGTGTTTTGTTTGTTGTGTTACCATTTGTTTGCCCGTTGAATTGACCATTGTTAGTTTATTGGTCCGTGGTAACCATTTTTTGCGTTTTTATTGATGTGGTTTGGAACGTTGTATTGCCTGTCGTTTATGTGATTTAATTTGCCCCAGTTTAGCATTAGATGTTCGTGTTGGGTGTTTGAGTTTTGGTGGTCACCGTTTTGCCGATTGTTTAACATTGAGTTACCGCCGTTGTATTTATTGTGGTTTTTGTATGCATGTTTGTCCAACCGATGCCATTACACATTCATTGTTTGTTATGTGTTTTTGTTGTTTAGCCATGTATTTATTGGCACCCAAATTTTTGTTATTTGGTTGTTGTTTTATGTTATTTGATTTTTATTTGTGTTTTGTTTAG------------------------------------------------------------------------------------------------------------------------------------------------------------------------------------------------------------------------------------------------------------------------------------------------------------------------------------------------------------------------------------------------------------------------------------------------------------------------------------------------------------------------------------------------------------------------------------------------------------------------------------------------------------------------------------------------------------------------------------------------
>Ca47-ND9
ATGGGTTTGTTGTTATGTTTATTTCGTTTGTGTTTTTGTTTGATTTTGTTTTATTGTTTGTGTTGTAGATGGTGTTTTGTTTGTTTTGTTGATTGTAGTTTTTTGTTTTTTTATTGTTTTGTTAGTTTTTTTTTATTTTATTGTGTATTTTTGTTTTTTAATTTATGGTTTTTGTTTTTGTATTGTTGTGATTTGTTGTTGATTGATTTTTGTGTGTTTTGTTTTTGTCGTTTTGTGTTGTTGTATATTTTATTTTGTTTGTTTTTATGTATCCGTTTGTGTTTTGTTTTATGTTGTTTGTTTTTGTTTTTTGGGTTGTTTTTTAGTTTTAGTTGTTTTTGTTATGCATTTTTGTTGTTGGAGCGTGAATGTTTTGATTTGTTTGGTTTTTGTTTTATTGGTAATGATGTTTTACACCGTTTATTTGTTGATTGATTTTTTGTTGGTTTTTTTTTGTTGAAATGTTATCCAATGTTTGTGTTATTTGTGTTGTTGTTTTGTGTGTTGTTTGAGGAGATGATATGTACGTTTACAATGTTGTTTTTGTTGTTGCATACCAATTTTTATTTGCATTATTTTATATAG------------------------------------------------------------------------------------------------------------------------------------------------------------------------------------------------------------------------------------------------------------------------------------------------------------------------------------------------------------------------------------------------------------------------------------------------------------------------------------------------------------------------------------------------------------------------------------------------
>Ca47-RPS12
ATGTTTTTTTTGCGTATGTGATTTTTATATGGTTGTTGTTTGCGTTTTGTTTTGTTTGTTTTATGTTATTATATGAGCCCCCGATTGCCCAGTTCCGGTAATCGACGTGTATTATATGCCGTATTTTATTTATATAATTTTGTTTGATATGCCGTTTGTTTTTTTTGTGGTGTTTTTATATTATCATTTGCGTTATTTATTATAGAAGGTGGTGGTTTTATTGATTTACCCGGATATAAGATATTATCGCGTATTTGTTATTAA---------------------------------------------------------------------------------------------------------------------------------------------------------------------------------------------------------------------------------------------------------------------------------------------------------------------------------------------------------------------------------------------------------------------------------------------------------------------------------------------------------------------------------------------------------------------------------------------------------------------------------------------------------------------------------------------------------------------------------------------------------------------------------------------------------------------------------------------------------------------------------------------------------------------------------
>CR4-SYL
ATATATAGTTTATGGTATATTTTATTGTTGTTTTGTTTTTTGTTTTTATTATTTGTTTGTATAGGTATGTTTTATTTATTTTGTTATAGTTGTTTGTTTTTTTTTGTTGTTTTAGGTTGTGATTTTTTATTAGTATTTTGATTGTATAGTTTATTTTTTTTGTGGCGTTATAATTTTGTTTATTTTTTTTTTTTATTTTGTTTTATGTTTTTTATATTGTCGTTTTTTTTTGGTTTGTTTGGTTTTTTTTTATATTTTTTATTGTGTTTTGTGTTGTTTTTTAGTTTATTTTTTGTGTTGTTTTTTGTTTTGGTTGGTTTTTTTGTTTTTGTTTTTTTTTTTTGTTTATATTTATTTTTGTTTGTAGTTATTATTGTTTTATTGTTTGGGTAGTTATTTTTATTTGTGTATAGGTTTATTTATATGCGTTTTTTATTTTAA------------------------------------------------------------------------------------------------------------------------------------------------------------------------------------------------------------------------------------------------------------------------------------------------------------------------------------------------------------------------------------------------------------------------------------------------------------------------------------------------------------------------------------------------------------------------------------------------------------------------------------------------------------------------------------------------------------------------------------------------
>Le29-A6
ATGTTTTTATTTTTTTTTTGTGATTTGTTTTGGTTACGTTTGTTATTATGGTTATATTATTGTGTATGATCCAGGTTATGTTTTGTTGTGTATTTTAATTGTTTGTTATTGGTATTTGATTTTTTGTTGTTTTGTTTGTTTGATTTATATTTGTTTGTTGGTTTGTGTTTATTTTTATTGTTGTGATTTATGTTGTTTAATTTGTATAGTTTGATTTTATATTATTGTGTTACTTATTTGAATTTGTATTTGTTGTTTTGTATTGTTTTTTTATATTATATGTCATTTTTATTTTTGTTTTGTTTTTTGTTGGATTTTTTTTTGTTTAATGGTTTATTAGTTGGTGATAGTTTTATGGACGTTTTTTTTATTCGTTTTTTATTGTGTTTTTTGGAGTGTTTTTCTTTATTGTGTCGTTGTTTGTCGACATTTTTGCGTTTATTTTGTAATTTGTTGTCATCCCATTTTTTATTGTTGATGTTTTTTGATTTTTTATATTTTTTTTTTGTTTTTTTTATTTTTTTTTGTTTTTTAGATTTTTTAGTGTTTATTTTGTTTGTTTTTATGTTTTGTTTTTGTTTGTTGTTTTATGGTTTTTTGTATTTATTAGATTTGTTTGCCGCCATATTGCAGTTATTTATTTTTTGTAATATGATTTTACAGTTGATAATGGATTTTTTATTGTTTTTGTTGTTTTGTTAG---------------------------------------------------------------------------------------------------------------------------------------------------------------------------------------------------------------------------------------------------------------------------------------------------------------------------------------------------------------------------------------------------------------------------------------------------------------------------
>Le29-COIII
ATGTTTTTATTTCGTTGTATATTTGTTGGTGTTAGTGGTGTTTTTGTTTTTTTATCTTTACCCGCCATTGTTGTTGTGTATTGGTTATTTTGTTTATGCGGTTTTGTGTGTTTATTATTTGGGTGTTTTATTTTTGTTGATGTGTGTTTTATTTTTTTTTTTGTGTGTTTATTATTTTGTTTGTTGATTTTGTTTGTGGATTTATTTTGTGATTTTTTACGTGGTGTTTTTGATTTTTGTTGTTTGTTACGTGTTATCCAATATTGTTTTATTTGATTTGTTGTTAGTGAATTTGTTTTGTTTGTGGCGTTTTTTACCGTGGTTTTTGGTTTATGTTTGTTTTTATGTTGTGAATTTGCTTTCGTTTTTTGTTTACCGTTGTTGTTTTGTTGTTTGTTGTGTGATTATGGTTTTGTTTTTTATTGGTATTTTTTAGATTTATTTAATTTGTTGATAAATACGTTTTATTTATTTGTTAGTGGTTTGTTTGTTAATTTTTGTTTGTTTTGTTTTTGGTTTAGGTTTTTTTGTTGTTGTTGTTTTGTGTTATGGTTAAGTTTATTGTTTGGTTTTTTGTTTTTGTGAAACAGTTTGTGGGAATTTGCATTGTTATTTGTTACATTAAGTTGTGGTGTTTTTGGTTCTATTTTATTTTTGATTGATTTATTACATTTTACACATGTTTTTTTAGGTGTGTTTTTGTTGTTTATTTGTTTTGGCCGTTTATTTAATTTTTTGTGTATGGATACCCGTTTTGTTTTTTTGTATGTTGTTTGTTTGTATTGGCATTTTGTTGATTGTGTTTGATTTTTTTTATTGCGATTTGTTTATTTTGATGTTTTGTGTGTTATGTATTTGTGTGTGTAA------------------------------------------------------------------------------------------------------------------------------------------------------------------------------------------------------------------------------------------------------------------------------------------------------
>Le29-CR3
ATGTTTGATTGTTTGATTTTATTGTTTTTTTGTTGTTTGTTTGTACATTTTTTTTGTTTTTTGTTTATTTGTGATTTTTGTTTTTGTGTTTATTATTTGGTTTTTGTTTTTTGTTGGATTTTTGTTTTTTATTTAATAGGGTTTATTGTTGTGTTTGTTTTTTTTTTTTATTTTATCATTTGACATGTGTGTCGGGTTGTTATTTATTATTTAGTTCGTTTACTATTATTATTTTTATAG---------------------------------------------------------------------------------------------------------------------------------------------------------------------------------------------------------------------------------------------------------------------------------------------------------------------------------------------------------------------------------------------------------------------------------------------------------------------------------------------------------------------------------------------------------------------------------------------------------------------------------------------------------------------------------------------------------------------------------------------------------------------------------------------------------------------------------------------------------------------------------------------------------------------------------------------------------
>Le29-CR4
GTGTATAGTTTGTGGTATATTTTATTGTTGTTTTGTTTTTTATTTTTGTTGTTTGTTTGTGTGGGTATGTTTTATTTGTTTTGTTATAGTTGTTTATTTTTTTTTGTTGTTTTGGGTTGTGATTTTTTATTGGTGTTTTGATTGTATAGTTTGTTTTTTTTGTGGCGTTATAATTTTGTTTATTTTTTTTTTTTGTTTTGTTTTGTGTTTTTTGTATTGTTGTTTTTTTTTGGTTTGTTTGGTTTTTTTTTATATTTTTTGTTGTGTTTTGTATTGTTTTTTAGTTTATTTTTTGTGTTATTTTTTGTTTTGGTTGGTTTTTTTGTTTTTGTTTTTTTTTTTTGTTTGTGTTTGTTTTTGTTTATGGTTATTGTTGTTTTATTGGTTTGGTTGTTGTTGTTGTTTGTGTACCGATTTATTTATATGCGTTTTTTATTTTAG------------------------------------------------------------------------------------------------------------------------------------------------------------------------------------------------------------------------------------------------------------------------------------------------------------------------------------------------------------------------------------------------------------------------------------------------------------------------------------------------------------------------------------------------------------------------------------------------------------------------------------------------------------------------------------------------------------------------------------------------
>Le29-ND3
ATGAATTCACGTTTGATATTTTATACATTAGATTTATGTTTTGTTAGTTGTTTATTTTTTGTGTTATTGATTACCATTATTTGTGTTTTATTATTTATTTTTATAATTATGTTGTTTTGTTTTTATTGTAGTTTTTTGTTTTTATGGTTTTTATTTTATATTATATGTGTGGGGTGTTTATGGTATTTTTGAGATCCAGTGTATTTGTGTTATATTTTGTTGTTTTATTTGTAACGTTTTTTGTTGTGTTGTATTTTATTTAAATTATTAAAAT-----------------------------------------------------------------------------------------------------------------------------------------------------------------------------------------------------------------------------------------------------------------------------------------------------------------------------------------------------------------------------------------------------------------------------------------------------------------------------------------------------------------------------------------------------------------------------------------------------------------------------------------------------------------------------------------------------------------------------------------------------------------------------------------------------------------------------------------------------------------------------------------------------------------------
>Le29-ND7
ATGTTATTTTTAGTAGTTTTTGTACATTTATACCGTTTTACGTTTGGTCCGCAGCATCCCGCAGCACATGGTGTTTTATGTTGTTTATTATATTTTTGTGGTGAATTTATTGTTTACATTGATTGTATTATAGGTTATTTGCATCGTGGTACAGAAAAGTTATGTGAATATAAGAGTATTGAACAATGTCTTCCGATTTTCGATAGATTAGATTATGTTAGTGTTTGTTGTAATGAACATTTATTGTCTTTATGTTTTGAATATATGTTACGGTGTTGTTTGTCATTACGTTGTGCATTTATGCGTTTATTAGTTGTAGAATTTACCCGTAGTTTTAATGGTTTATTGTGTATATCATGTATGGTTTTAGATTTTGGTTGTTTGACTCCGTTATTATGGTCATTTGAGGAACGTGATAAGTTGATGACATTTTTTGATTTATGTTGTGGTTGTCGTATGCATTTGGCTTTTATGGTTTTGTTAGGTATTCTTGATGATTTTGTTTTTGGTTTTGTTGATTTTTTATTATTATTAATAATATCATGTTTGTTTGTTATGGATTGTTATGATTTGTTGTTTGTAGGTAACCGTTTATTTTATTTACGTTTACGTGGTTTATCGTTTTTTGATTTATATGATTTGGTTTTTAACAGTTTAAGTGGTGTTTTGTCTCCTGCATTAGGTATGGTGTGAGATTGCCGTTTATTTAGTTGTTATGAATTATATTTTATGTTTTGTTATGATTATTGTTTTTGTTTTATTGGTGATGCATTTGATCGTTTGTTTTTGCGTTTATTTGATATGCGTATGAGTTTATTGATTTGTAAACAATGTTTTTTTGTTGGTTTTTTTATTTTTGGTTTTGTTTGTTTGTTTGATTATTTGTATTGTGATGTGACCATTGAAACCATTATTATGTTATTTTATAGTTTGTGATGTTGTTGTTTACCAGGTATATCATTTGCTTGTGTTGAGCACCCCAAAGGTGAGTATTGTTTGTTATTGTGTTTTTGTGTTGGTTTGTGTTCCCGTTTACGTTTACGTTGTGCCGATTTTTTACATATTTGTTTATTGGATGTTTGTTTGCGTGGTTTTTTGTTGCATGATTTAGTTGCCGTTTTGGGTAATATTGATGTTGTTTTTGGATCCGTGGACCGTTAA
>Le29-ND8
ATGTTTTTTTTTGATTTTTTGTTTTTTTTTTTTGTTTGTTTTTATATGTGTTTTGTTTGTTGTGTTACCATTTGTTTGCCCGTTGAATTGACCATTGTTAGTTTATTGGTCCGTGGTAACCATTTTTTGCGTTTTTATTGATGTGGTTTGGAACGTTGTATTGCCTGTCGTTTATGTGATTTAATTTGCCCCAGTTTAGCATTAGATGTTCGTGTTGGGTGTTTGAGTTTTGGTGGTCACCGTTTTGCCGATTGTTTAACATTGAGTTACCGCCGTTGTATTTATTGTGGTTTTTGTATGCATGTTTGTCCAACCGATGCCATTACACATTCATTGTTTGTTATGTGTTTTTGTTGTTTAGCCATGTATTTATTGGCACCCAAATTTTTGTTATTTGGTTGTTGTTTTATGTTATTTGATTTTTATTTGTGTTTTGTTTAG------------------------------------------------------------------------------------------------------------------------------------------------------------------------------------------------------------------------------------------------------------------------------------------------------------------------------------------------------------------------------------------------------------------------------------------------------------------------------------------------------------------------------------------------------------------------------------------------------------------------------------------------------------------------------------------------------------------------------------------------
>Le29-ND9
ATGGGTTTGTTGTTATGTTTATTTCGTTTGTGTTTTTGTTTGATTTTGTTTTATTGTTTGTGTTGTAGATGGTGTTTTGTTTGTTTTGTTGATTGTAGTTTTTTGTTTTTTTATTGTTTTGTTAGTTTTTTTTTATTTTATTGTGTATTTTTGTTTTTTAATTTATGGTTTTTGTTTTTGTATTGTTGTGATTTGTTGTTGATTGATTTTTGTGTGTTTTGTTTTTGTCGTTTTATGTTGTTGTATATTTTATTTTGTTTGTTTTTATGTATCCGTTTGTGTTTTGTTTTATGTTGTTTGTTTTTGTTTTTTGGGTTGTTTTTTAGTTTTAGTTGTTTTTGTTATGCATTTTTGTTGTTGGAGCGTGAATGTTTTGATTTGTTTGGTTTTTGTTTTATTGGTAATGATGTTTTACACCGTTTATTTGTTGATTGATTTTTTGTTGGTTTTTTTTTGTTGAAATGTTATCCAATGTTTGTGTTATTTGTGTTGTTGTTTTGTGTGTTGTTTGAGGAGATGATATGTACGTTTACAATGTTGTTTTTGTTGTTGCATACCAATTTTTATTTGCATTATTTTATATAG------------------------------------------------------------------------------------------------------------------------------------------------------------------------------------------------------------------------------------------------------------------------------------------------------------------------------------------------------------------------------------------------------------------------------------------------------------------------------------------------------------------------------------------------------------------------------------------------
>Le29-RPS12
ATGTTTTTTTTGCGTATGTGATTTTTATATGGTTGTTGTTTGCGTTTTGTTTTGTTTGTTTTATGTTATTATATGAGCCCCCGATTGCCCAGTTCCGGTAATCGACGTGTATTATATGCCGTATTTTATTTATATAATTTTGTTTGATATGCCGTTTGTTTTTTTTGTGGTGTTTTTATATTATCATTTGCGTTATTTATTATAGAAGGTGGTGGTTTTATTGATTTACCCGGATATAAGATATTATCGCGTATTTGTTATTAA---------------------------------------------------------------------------------------------------------------------------------------------------------------------------------------------------------------------------------------------------------------------------------------------------------------------------------------------------------------------------------------------------------------------------------------------------------------------------------------------------------------------------------------------------------------------------------------------------------------------------------------------------------------------------------------------------------------------------------------------------------------------------------------------------------------------------------------------------------------------------------------------------------------------------------
