# Supplementary material for: Comparative maxicircle analysis in Trypanosoma species from the LSRM clade highlights patterns in an underexplored lineage
Source: PLoS One. 2025 Sep 22;20(9):e0332749. doi: 10.1371/journal.pone.0332749 (PMC12453231; doi:10.1371/journal.pone.0332749)
Supplement: S3 File — (XLSX) [file pone.0332749.s013.xlsx]

## Sheet: Hoja1
qaccver	saccver	pident	length	mismatch	gapopen	qstart	qend	sstart	send	evalue	bitscore	sallseqid	score	nident	positive	gaps	ppos	qframe	sframe	qseq	sseq	qlen	slen	salltitles
DQ343646.1	scf7180000000812	75671	5853	1198	170	10438	16187	14819	9090	0.0	2712	scf7180000000812	1468	4429	4429	226	75.67	1	-1	ATAAGATCAAATAAATTAATTTTGTAAATAATATCAAAAAACAGTGCATAAAAAGAGCAACTACAAAAAAAAAT-TAA-ATTGTTAAAGCAGATTAAATGAAGTCTAATTACCCAAAA-CCAATAAATTGATATGAAAAAATAAAAATGTTAATAATAAGTCTAAAATAAAAAATATAAATAACAACAAGTCAGATAATTAAAAATAAAATAATACAAATACCGATGTAACTA-AGTTGTGTTAGTAAGCAAAAAACTTTTATAAAGAAACCAAAGGCGATGGGAATAGAGCCTATACACAAAAATAAACAGGATAACATAATACTAAGTAAGAAGTTATTAAAAAATGAAAAAAAAATAAAATTTATGAGAAAGTAATTTTCATTATATTTAATATCA…	ATAAAATCAAATCAAATAA-GTTG---ATAATGTCAAAAAAAAGAATGTAAAAACAGCAGC-A-AATAAAAAATGTAAGGCTTTTAAATCCAAATAAGTGTAGTTTCACCACCCAAAATCCCAAAAACTGATACGAAAAAATAAATATATTTACAATTAGTCTAAAATAAAAAATATACAAAATTACAAGTCAAACAATCAAAAAAAAAATAATGCAAACACC-AAGTTGCGATAGGTGTAGAAGTAAACAAAACACTTTCAAAAAAAAACCAAATACCACAGGGATAGCGCCAATACACAAAAATAAGCACGCCAAAAAAACACTAATCAAGTAGTTATTAAAAAAAGAAAAAAAAACAAAATTAATCAAAAAATAATTTTCGTTATATTTAACATCA…	22296	49255	N/A
DQ343646.1	scf7180000000812	80036	2234	327	95	4805	6987	20472	18307	0.0	1544	scf7180000000812	836	1788	1788	119	80.04	1	-1	GGTATTTAAATTCCATATAGCATTATTATTATTTGTTTATT-TAATTAA-TATGTGTGTTATATTTAAGTATTAAATTTGTTGTTTTATATTTAGTTAAATATATTATTA-TTAACTATAAGGAA--AATACAATTTTAAAATTTACTGAACTGTAATATATAGTTTACTATTTTTTGTTTAATGTTTAAATATTTAACTATTGAAGGTTACAGTTGTTATATATGTACCAAGTAAAG-ATAGTAAGAGTATTTTATTTAATTTAATAAATAATTATT-TAATTTTTAAAATAATAAATATTATGAAAATTTTAAAAATTAATCTTTTTAACTGATAA-TA-A-AAAAATATAATTATATTTATTTGAATATTAAAGA-TACATATTTAATTTGTACTT…	GGTATCGAAATTTCGTATAATAATATTATTATTTGT--ATTATAAAAACTTACATGTATTATATTTAAGTATTAAATTTGTTGTTTTATATTTAGATTAATAT-TTAATAGTTAA-TACAAAGAAGCAAGACAAATTTAAAACTTGTTGAACTGTAATGTGTAGTTTAATACTTTTTGCTTAATGTTTAAATATTTAACTATAGATGG-CACAGTTGTTATATATGTACCAA-ACAAGCATAGTAAGATTATTTTATCTAAATTAATATATAATTATTCGAATACATTAGTCACCGAATATTATGAAAAATTTAAAAATTAAACATTTAAGCTGATAACCACATTCAAATCCACCTACATTAATTTGAACATTAAATACCACACGCGTAAGTTGTTATT…	22296	49255	N/A
DQ343646.1	scf7180000000812	76805	2466	357	131	7632	9995	17640	15288	0.0	1186	scf7180000000812	642	1894	1894	215	76.80	1	-1	GGTTCTTTTTCACAGCTACCCG--CAGCCCA-TTGGGGGGAAATTTTTGTTTGGGATTTTTTAAGATCTTTATGA-TTTGAAAGGATTTGCATCGTGGTACAGAAAAGTTATGTGAGTATAAAACAGTAGAGCAGTGTTTACCAATTTTGATAGATTTGGAATGATTTGGGGAAGA---ACAGACA-----GGAAAAGGCGGGAGCAACTGGGCAAGCGAAAGAGAAACCTTTTCGGGAA-GGAA---G-AACAGTTTAGGGGAGGGGACTCCAA--AGACAGAGTTGAATTTCGTTTGATAAG---GAGACAGAGTTTGGGGGCGAGCAAGCTTTCAGG-AG-GGACTCGAGAGGGGGAAAATGAAAACGGGGAGGAG-ATTTTTTTTTGAGGGGTTG…	GGTTCTTTTTCGCAGC-ACCCGTTCAGCACAGTTTGGAGGAAA-----G-TTGGGA-TTTAT-AGATC-AT-TGATTTTGAAAGGATTTGCATCGTGGTACAGAAAAGTTATGTGAATATAAGAGTATTGAACAATGTCTTCCGAC---GATAGAA--G-AA-GATT-GGGGAAGATTTACAAGCATTTTTGGAAAAGACGGGGGCAAC-GGGCAAGCGAAGGAGAAACCTTTCTGAGAATGGATTTTGGAACAG---AGGAGAGGGGACTCCGATTAGGCAGAG--GAA---CG---GATAAGTTTGAGACAGATATTGGGGGCGAGCAGGCTTTTAGGGATTGGACTTGAGAGGGGGAAAAA-AAAACAGGGAGGAGTAGAGTTTGTTGAGG-----…	22296	49255	N/A
DQ343645.1	scf7180000000812	75600	6041	1264	160	10189	16130	15018	9089	0.0	2796	scf7180000000812	1514	4567	4567	210	75.60	1	-1	GGGAAGCAGG-CGGGCAACAACGGTTTTGAAAGCATTTTCCCATTTTAGGTTAGGATTTTAAGAGAGAATTTTTTGGAAAGGGGGGA-TTTTT-GGA-AAGGAGGCGTTTTTGCCA---AGC-TTAGAAGAAAGAACA--AGA----AAGG-AGAGAGAGGCTT--TTTGTAA-AAGGGAGAAATTTTTAGTTTAATTTTGTATCAATATTTATAAAATGAGATCAAATAAATTAATAATATCAAAAAATAATGTATAAAAAGAACAACTACAAA-AAAAAAT-TAA-ATTATTAAAGCAAACTAAATGAAGTCTAACTACTCAAAATCCAATAGATTGATATGAAAAAATAAAAATGTTAATAATAAGTCTAAAATAAAAAATATAAATTATAATAAG…	GGGAGGCAGGTCGGGCGACAGCGATTTTGAAGGCATTTTCCCA----AGGTTAGGATTTTAAGAGAGAATT----GGAGGAGGGGGATTTTTTGGGATTAAGA-TTGGCCTTGCCATTTAGCTTTAGAAGAAAGAACAGTTGATTTTAAGGTTTTAAGGGGATTGATTTTAAATAAGGGGAAAAGTTTTAG-TT--GTTACT-TGAAGGTTTATAAAATCAAATCAAATAAGTTGATAATGTCAAAAAA-AA-GAATGTAAA-AACAGCAGCAAATAAAAAATGTAAGGCTTTTAAATCCAAATAAGTGTAGTTTCACCACCCAAAATCCCAAAAACTGATACGAAAAAATAAATATATTTACAATTAGTCTAAAATAAAAAATATACAAAATTACAAG…	20631	49255	N/A
DQ343645.1	scf7180000000812	80624	2147	292	94	4776	6866	20457	18379	0.0	1546	scf7180000000812	837	1731	1731	124	80.62	1	-1	TATAGTATTATTATTATTTGTTTATT-TAATTA-GTATATGTGTTATATTTAAGTATTAAATTTGTTGTTTTATATTTAG-TT-TTATTTATCATCATTAACCATAAGGAA--AATATAATTTTAAAATTTACTGAACTGTGATATGTAGTTTATTATTTTTTGTTTAATGTTTAAATATTTAACTATTGAAGGCACAGTTGTTATATATGTACCAAGTAAAAATAGTAAGAGTATTTCATTTAAATTAATAAATAATTATTTAAAATTATTGGAAT-AATGAATATTATGAAAACTTTAAAAATTAATATTTTTAA-CTGATAACAAAGTATAAGT-TA--TTCATTCATCTGAATATTAGAGATA-CATA--TTTAATTTGTAATTTATGTGTTATT…	TATAATAATATTATTATTTGT--ATTATAAAAACTTACATGTATTATATTTAAGTATTAAATTTGTTGTTTTATATTTAGATTAATATTTA--ATAGTTAA-TACAAAGAAGCAAGACAAATTTAAAACTTGTTGAACTGTAATGTGTAGTTTAATACTTTTTGCTTAATGTTTAAATATTTAACTATAGATGGCACAGTTGTTATATATGTACCAAACAAGCATAGTAAGATTATTTTATCTAAATTAATATATAATTATTCGAATACATT--AGTCACCGAATATTATGAAAAATTTAAAAATTAA-ACATTTAAGCTGATAACCACATTCAAATCCACCTACATTAATTTGAACATTA-A-ATACCACACGCGTAAGTTG----TTAT-TCATA-A…	20631	49255	N/A
DQ343645.1	scf7180000000812	77123	2461	369	122	7586	9963	17633	15284	0.0	1247	scf7180000000812	675	1898	1898	194	77.12	1	-1	TTTCGCAGCTACCCG--CAGCCCATTTTGGGGGGAAATTTTGTTTGGGATTTTAAGATCTTATGATTTTTGAAAGGATTTGCATCGTGGTACAGAAAAGTTATGTGAATATAAAACAATAGAACAGTGTTTGCCGATTTTGATAGGTTTAGAATGATTTGGGGAAGA---ACAGGCA-----GGAAAAGGCGGGAGCAACGGGCAAGCGGAAGAGAAACCTTTTCGGGAA-GGAA---G-AACAGTTTAGGGGAGGGGACTCCAA--AGACAGAGTTGAATTCGTTTGATAAG---GAGACAGAGTTTTGGGGGCGAGCAAGCTTTTCAGGAG-GGACTCGAGAGGGGGAAAATGAAAACGGGGAGGAG-ATTTTTTGAGGGGGGAATTTCGGAGCGAC…	TTTCGCAGC-ACCCGTTCAGCACAGTTT-GGAGGAAA----G-TTGGGATTTATAGATCAT-TGA-TTTTGAAAGGATTTGCATCGTGGTACAGAAAAGTTATGTGAATATAAGAGTATTGAACAATGTCTTCCGAC---GATAGA---AGAA-GATT-GGGGAAGATTTACAAGCATTTTTGGAAAAGACGGGGGCAACGGGCAAGCGAAGGAGAAACCTTTCTGAGAATGGATTTTGGAACAG---AGGAGAGGGGACTCCGATTAGGCAGAG--GAA--CG---GATAAGTTTGAGACAGA-TATTGGGGGCGAGCAGGCTTTTAGGGATTGGACTTGAGAGGGGGAAAAA-AAAACAGGGAGGAGTAGAGTTTGTTGAGG-AACTTCGAAACGAC…	20631	49255	N/A
FJ203996.1	scf7180000000812	80983	2156	298	85	55	2161	20472	18380	0.0	1607	scf7180000000812	870	1746	1746	112	80.98	1	-1	GGTATACAAATTTTATATAGTATTATTATTATTTATTTATT-TATTTATTTA-GTGTGTTATATTTAAGTATTAAATTTGTTGTTTTATATTTAGTTTTATATATTGTTA-TTGATATAAGGAAG--GTATAATTTTAAAATTTACTGAACTGTGATGTATAGTTTGTTATTTTTTGTTTAATGTTTAAATATTTAACTATTGAAGACACAGTTGTTATATATGTACCAAGTAAAAATAGTAAGAACATTTTATTTGAATTAATAAATAATTATT-TAATTTATTGGAAAATAAATATTATGAAGACTTTAAAAATTAATATTTTTAA-CTGATAA-TA-AATCATAAGCATC-ACATTTATTTGAACATTAAA-GCTACATATTTAATTTGTAATTTA…	GGTATCGAAATTTCGTATAATAATATTATTATTT--GTATTATAAAAACTTACATGTATTATATTTAAGTATTAAATTTGTTGTTTTATATTTAGATTAATAT-TTAATAGTTAATACAAAGAAGCAAGACAAATTTAAAACTTGTTGAACTGTAATGTGTAGTTTAATACTTTTTGCTTAATGTTTAAATATTTAACTATAGATGGCACAGTTGTTATATATGTACCAAACAAGCATAGTAAGATTATTTTATCTAAATTAATATATAATTATTCGAATACATTAGTCACCGAATATTATGAAAAATTTAAAAATTAA-ACATTTAAGCTGATAACCACATTCAAATCCACCTACATTAATTTGAACATTAAATACCACACGCGTAAGTTGTTATTCA…	15185	49255	N/A
FJ203996.1	scf7180000000812	76159	2416	383	125	2942	5269	17597	15287	0.0	1094	scf7180000000812	592	1840	1840	193	76.16	1	-1	TTGGGA-TTA-AGATCTTATGATTTTTGAAAGGATTTGCATCGTGGTACAGAAAAGTTATGTGAGTACAAAACAATAGAGCAGTGTTTACCAATTTCGATAGGTTTAGAATGATTTGGGGAAGA---ACGGGCG-----GGAAAAGGCGGGAGCAACGGGCAAGCGGAAGAGAAACCTTTTCGGGAA-GGAA---G-AACAGTTTAGGGGAAGGGACTCCAA--AGACAGAGTTGAATTTCGTTTGA-TAAGAAGACAGAGTTTGGGGGCGAGCAAGCTTTTCAGGAG-GGACTCGAGAGGGGGAAAAYAAAAACGGGGAGGAG-ATTTTTTGAGGGGGGAATTTTTCGAAGCGACGGGACGGATTAAGATT-GTTGATATTTTAGAAGGGGACCCGCA…	TTGGGATTTATAGATCAT-TGA-TTTTGAAAGGATTTGCATCGTGGTACAGAAAAGTTATGTGAATATAAGAGTATTGAACAATGTCTTCCGA---CGATAGA---AGAA-GATT-GGGGAAGATTTACAAGCATTTTTGGAAAAGACGGGGGCAACGGGCAAGCGAAGGAGAAACCTTTCTGAGAATGGATTTTGGAACAG---AGGAGAGGGGACTCCGATTAGGCAGAG--GAA---CGGATAAGTTTGA-GACAGATATTGGGGGCGAGCAGGCTTTTAGGGATTGGACTTGAGAGGGGGAAAA-AAAAACAGGGAGGAGTAGAGTTTGTTGAGG-AAC--TTCGAAACGACGGGACGGATTAAGATTTGTTGATATTC-AGAAGGGGGCCCGCA…	15185	49255	N/A
KC427240.1	scf7180000000812	75914	6016	1255	148	10105	16013	15019	9091	0.0	2904	scf7180000000812	1572	4567	4567	194	75.91	1	-1	GGGGAAGCAGG-CGGACAACAGCG-GTTTGAAAGCATTTTCCCATAGGTTAGGA-TTTAAGAGAGAATTTTGGAAGGGGGAAATTTTTTGG----AAGGGAAG-C-GGCCA---AAC-TTAGAAGAAAGAACA--AGA----AAGG-AGAGAGAGGCTT--TTTT-GAGAAGGAAGAAATTTTTAGTTTAGTTTGTATCAATATTTATAAAATAAGATCAAATAAATTAATAATATCAAAAAACAATGTATAAAAAGAGCAACTACAAAAAAAAACTAA-ATTATTAAAGCAAGTTAAGTGAAGTTTAACAACTCAAAATCCAATGAATTGATATGAAAAAATAAAAATGTTAATAATAAGTCTAAAATAAAAAATATAAATTATAACAAGTCAAATAA…	GGGGAGGCAGGTCGGGCGACAGCGATTTTGAAGGCATTTTCCCA-AGGTTAGGATTTTAAGAGAGAATT--GGAGGAGGGGGATTTTTTGGGATTAAGATTGGCCTTGCCATTTAGCTTTAGAAGAAAGAACAGTTGATTTTAAGGTTTTAAGGGGATTGATTTTAAATAAGGGGAAAAGTTTTAG-TT-GTTACT-TGAAGGTTTATAAAATCAAATCAAATAAGTTGATAATGTCAAAAAAAAGAATGTAAAAACAGCAGC-AAATAAAAAATGTAAGGCTTTTAAATCCAAATAAGTGTAGTTTCACCACCCAAAATCCCAAAAACTGATACGAAAAAATAAATATATTTACAATTAGTCTAAAATAAAAAATATACAAAATTACAAGTCAAACAA…	20050	49255	N/A
KC427240.1	scf7180000000812	80276	2175	305	91	4619	6740	20507	18404	0.0	1526	scf7180000000812	826	1746	1746	124	80.28	1	-1	ATT-TATAATAATGATATATTAATAATTTTAATTATAGGTGTTTAAATTCTATATAGTAATATTATTATTTGTTTATT-TAATTA-TTTTATGTGTTATATTTAAGTATTAAATTTGTTGTTTTATATTTAGATATATATATTATTA-TTAATA-TAATAA-AAATATAATTTTAAAATTTACTGAACTGTGATATATAGTTTGTTATTTTTTGTTTGATGTTTAAATATTTAACTATTGAAGGAATACAGTTGTTATATATGTACCAAGTAAAG-ATAGTAAGATTATTTTATTTAAATTAATAAATAATTATTTAATTATGAAAAAATTAATGAATATTATGAAAAATTTAAAAATTAATTATTTTAACTGATATTATATAGTTGAAA---AAATAT…	ATTATATAATAATGA-ATATCCATGCACTCAATTAT-GGTATCGAAATTTCGTATAATAATATTATTATTTGT--ATTATAAAAACTTACATGTATTATATTTAAGTATTAAATTTGTTGTTTTATATTTAGATTAATAT-TTAATAGTTAATACAAAGAAGCAAGACAAATTTAAAACTTGTTGAACTGTAATGTGTAGTTTAATACTTTTTGCTTAATGTTTAAATATTTAACTATAGATGG--CACAGTTGTTATATATGTACCAA-ACAAGCATAGTAAGATTATTTTATCTAAATTAATATATAATTATTCGAATA--CATTAGTCACCGAATATTATGAAAAATTTAAAAATTAAACATTTAAGCTGATA-ACCACA-TTCAAATCCACCTAC…	20050	49255	N/A
KC427240.1	scf7180000000812	77631	2423	349	113	7527	9863	17598	15283	0.0	1293	scf7180000000812	700	1881	1881	193	77.63	1	-1	GTTGGGATTTA-AGATCA-TGATCTTGAAAGGATTTGCATCGTGGAACAGAAAAGTTATGTGAATATAAAACAATCGAGCAATGTTTACCGATTTGATAGATTTAGAATGATTTTTGGGGAAGA---ACAAGCA-----GGAAAAGGCGGGAGCAACGGGCAAGCGAAGGAGAAACCTTTTCGGGAA-GGA----AGAACAGTTTTAGGAGAGGGGACTCC-A-AAGACAGAGTTGAATTTCGCTTGATAAG---GAGACAGA-A-TGGGGGCGAGCAGGCTTT-AAGGA-GGGACTCGAGAGGGGGAAAATAAAAAC--GGA-GAGGAGACTTTGAGGGGGGAATTTCGAAGCGACGGGACAGATTTTAAGA-TTGTTGATATTTTAGAAGGGGACCC…	GTTGGGATTTATAGATCATTGATTTTGAAAGGATTTGCATCGTGGTACAGAAAAGTTATGTGAATATAAGAGTATTGAACAATGTCTTCCGA--CGATAGA---AGAA-GA---TTGGGGAAGATTTACAAGCATTTTTGGAAAAGACGGGGGCAACGGGCAAGCGAAGGAGAAACCTTTCTGAGAATGGATTTTGGAACAG----AGGAGAGGGGACTCCGATTAGGCAGAG--GAA---CG---GATAAGTTTGAGACAGATATTGGGGGCGAGCAGGCTTTTAGGGATTGGACTTGAGAGGGGGAAAA-AAAAACAGGGAGGAGTAGAGTTTG-TTGAGGAACTTCGAAACGACGGGACGGATT--AAGATTTGTTGATA-TTCAGAAGGGGGCCC…	20050	49255	N/A
MKKU01000412.1	scf7180000000812	77034	6218	1204	157	5843	11954	15193	9094	0.0	3365	scf7180000000812	1822	4790	4790	224	77.03	1	-1	AAAAGGGGAGTTTTGGACGGATTTAGAAAAGGGGACCAGGGTTTGGGGAAATTTTGGAGAAGAAGGGGAAATTGAGGAGAGGGGGAG-AA-ATTTGAAGGATTTTGATATTGAACTTAGTTTTAAGTTTTAGATTTGAGGAATTTTTTAGCAAGGGGGAAAAGGATTTTAGGGGAATTTGATTTGGA-GA-TTCGGGGGGAAGCAGG-CGGACAACAACGATTTTTTGAAAGCATTTTTCCCATTTTAGG-TAGGATTTTAAGAGAGAGTTTGGAAG-GGGGGA--ATCT-GGA-AAAGA--GGCCTTTTTTGCCGAGCTT--TTTAGAAGAAAGAACA--AGA----AAGG----AGAGGGA--GATCTTGGA-AAGGGGGAGGTTTTTAGTCTAGTT…	AAAAGAGGAGTTTTGGACGGATTTAGGAAAGGAGACCTAGG--AGGGGAAA----GGAGGAGAGGGGGAAA--GGGGGGAAGGGAAGGAATTTTTGAAGGA---T-AAATTGGACTTATTTTGAAGATTT-GGTTTGA-GAAATTTTTAGCAAGGGGGAGAAGGAT---AGGGGAA---GA--TGGACGATTTCGAGGGGAGGCAGGTCGGGCGACAGCGATTTT--GAAGGCA-TTTTCCCA----AGGTTAGGATTTTAAGAGAGA-ATTGGAGGAGGGGGATTTTTTGGGATTAAGATTGGCC----TTGCC-ATTTAGCTTTAGAAGAAAGAACAGTTGATTTTAAGGTTTTAAGGGGATTGATTTTAAATAAGGGGAAAAGTTTTAGT-T-GTT…	17177	49255	N/A
MKKU01000412.1	scf7180000000812	76869	2434	340	115	3456	5805	17579	15285	0.0	1170	scf7180000000812	633	1871	1871	223	76.87	1	-1	TGATTTGTAAAGGATTTGCACCGTGGTACAGAAAAGTTATGTGAATATAAAACTGTGGAACAATGTTTGCCAATTTTGATAGATTTAGAAGATTTTTGGGGAAGA---ACAGACA-----GGAAAAGACGGGGGCAGCGGGCAAGCGAAGGAGAAACCTTTTTCGAGAA-GGA----GGAACAGTTTTTAGGGGAGGGGGCTCC-A-AAGACAGAGGAATTTTCGTTTGATCAAG---GAGACGGATTTGTTTTGGGGGCGAGCAAGCTTTTTTCAGGA-AGGATCTTTGAGAGGGGGAAAATTGAAAACGGA-GAGGAGA-TTTTTTGAGGGAGGTTTTTAATCCGAAGCGACGGGACAGATTTTAAGATTTGTTTGATATTTAGTGAGGGGACCCGC…	TGATTTTGAAAGGATTTGCATCGTGGTACAGAAAAGTTATGTGAATATAAGAGTATTGAACAATGTCTTCCGA---CGATAGA---AGAAGA---TTGGGGAAGATTTACAAGCATTTTTGGAAAAGACGGGGGCAACGGGCAAGCGAAGGAGAAACCTTTCT-GAGAATGGATTTTGGAACAG-----AGGAGAGGGGACTCCGATTAGGCAGAGGAA----CG---GAT-AAGTTTGAGACAGA----TATTGGGGGCGAGCAGGCTTTT--AGGGATTGGA-C-TTGAGAGGGGGAAAAAAAAACAGGGAGGAGTAGAGTTTGTTGA-GGA-------ACTTCGAAACGACGGGACGGATT--AAGATTTG-TTGATATTCAG-AAGGGGGCCCGC…	17177	49255	N/A
MKKU01000412.1	scf7180000000812	83216	1132	151	29	457	1574	20473	19367	0.0	1002	scf7180000000812	542	942	942	39	83.22	1	-1	TGGTATTTAAATTTTGTATACATAA-ATTATTATTTGTATTATTTAGTTAGTATATGTATTATATTTAAGTGTTAAATTTGTTGTTTTATATTTAGTTTAATGTTTATTATTTAATAAAAATAA-C--TATATTTTTAAAATTTACTGAACTGTGATGTATAGTTTA-TTTTTTTTGTTTGATGTTTAAATATTTAACTATAGAAGGCACAGTTGTTATATATGTACCAAGTAAATATAGTAAGATTATTTTATTTAAATTAATAAATAATTATTCAATTTTTATAATTCTAATGAATAATATGAAAAATTTAAAAATTAAACTATTT-ATCTGATAATGATATTGTAGATTTATTTAAGTTTTCCTGAATATT-AATAATACTTATTTAATTTGTAAT…	TGGTATCGAAATTTCGTATA-ATAATATTATTATTTGTATTAT-AAAAACTTACATGTATTATATTTAAGTATTAAATTTGTTGTTTTATATTTAGATTAATATTTAATAGTTAATACAAAGAAGCAAGACAAATTTAAAACTTGTTGAACTGTAATGTGTAGTTTAATACTTTTTGCTTAATGTTTAAATATTTAACTATAGATGGCACAGTTGTTATATATGTACCAAACAAGCATAGTAAGATTATTTTATCTAAATTAATATATAATTATTCGAA-TACATTAGTC-ACCGAATATTATGAAAAATTTAAAAATTAAAC-ATTTAAGCTGATAACCACATT-CAAATCCACCTACATTAATTTGAACATTAAATACCACACGCGTAAGTTGTTAT…	17177	49255	N/A
MKKU01000412.1	scf7180000000812	84740	616	75	18	1649	2256	19330	18726	1.58e-169	599	scf7180000000812	324	522	522	19	84.74	1	-1	TAAAGTCTATTGTTATTATTCATATTAATTTTTTTAAAAGTTTTTAAATTTTATATTAGTTTATTTATTATAAAA-AATTTATGTCACATTTTAGGAATAGATAATAATAATTTATAATTTTGATTAGATATTTTTGTTAATGCTATACAATGGGTGTGGAAATATTTGTAAAATTAATAAAACA-AAC-AAATAATAAATAAAAT-ATTACTCATTAGTCAGAAATGGATGCCAGCCGTTGCGGTAATTTCTATGCTTTTAAATATTATACATTTATCAAAAAACATTGTTATTTTTCGATT-TAACCAATAAAAAATTTAGCTAATATTT--TTTGTTTTTAAACACCATTAAGGTATATGCAAATAAAAAATTATAGTAATTATATATTATATTAT…	TAACGTCTATTGTTATTATTCATATTAATTAATTTAAAAGTTTTATCATTTTATATTAGTTTATTT-TT-TAAAAGGAAAAAAATCAAATTTTAGGAATAGATAATAATAATTTATAATTTTGATTAGATATATATGTTCATGCTATATAATGGGTGTGGAAAAACAT-TAAAA-T-ACAAAATATATCTAAATAATAAATTAAATGAAT-CT-ATCAGTCAGAAATGGATGCCAGCCGTTGCGGTAATTTCTATGCTTTTAAATATTATACAATCACCACACAAAATTGTTACTGTGCAATACTAACCAATAAAAAATC-ATAAAGTATTTTATTTGTTTTTAAACACCATCT-GGTATACGCAAATGCTAAATTATAGTAATTATGAATTATATTAT…	17177	49255	N/A
OM000219.1	scf7180000000812	76278	5847	1189	161	5702	11464	14822	9090	0.0	2931	scf7180000000812	1587	4460	4460	198	76.28	1	-1	TTTATAAAATCAAATCAAATAAGTTAATAATATCAAAAAAACCTATATAAAAA-AGACAACAACAAAAAAAAAATAA-ATTATTAAGACATAATAATTGTAATCTAATTACTCAAAAACCAATAAACTGATAAGAAAAAATAAAAATATTAACTATAAGTCTAAAATAAAAAATATA---AATTACAATAAGTCATAAAATTAAGAAGAATATAACACATATACCTAAATAGC-TTAATTGTAGTAGTAAACAAAACACTTTTAAGAAAAATCCGAATACAATAGGAATTGCACCAATACATAAAAATAAGCATGCCAACATAATACTAAGTATAA-AATTATTAAAAAACGAAAAAAAAATAAAGTTAATAAGAAAATAATTCTCATTGTATTTAATA…	TTTATAAAATCAAATCAAATAAGTTGATAATGTCAAAAAAAAGAATGTAAAAACAG-CAGCAA-ATAAAAAATGTAAGGCTTTTAAATCCAAATAAGTGTAGTTTCACCACCCAAAATCCCAAAAACTGATACGAAAAAATAAATATATTTACAATTAGTCTAAAATAAAAAATATACAAAATTAC---AAGTCAAACAATCAAAAAAAAAATAATGCAAACACC-AAGTTGCGATAGGTGTAGAAGTAAACAAAACACTTTCAAAAAAAAACCAAATACCACAGGGATAGCGCCAATACACAAAAATAAGCACGCCAAAAAAACACTAA-TCAAGTAGTTATTAAAAAAAGAAAAAAAAACAAAATTAATCAAAAAATAATTTTCGTTATATTTAACA…	55728	49255	N/A
OM000219.1	scf7180000000812	80780	2128	286	82	67	2146	20465	18413	0.0	1550	scf7180000000812	839	1719	1719	123	80.78	1	-1	AAATTTTGTAT-ATATATATTATTATTTGTATTGTATAATTAA-TATATGTATTATATTTAAATGTTAAATTTGTTGTTTTATATTTAGATAAATATTTAA--G-TATTACCATTGTAA-ATTATAATTTTAAAGTTTATTGAACTGTGATGTGTAGTTTAATATTTTTTGTTTGATGTTTAAATATTTAACTATAGAAGGCACAGTTGTTATATATGTACCAAGTAAAAATAGTAAGATTATTTTATCTAAATTAATAAATAAATATTC-AA-A-TTTACAAAAGGAATATTATGAAGTATTTAAAAATTAAACTATTCAA-CTGATATAAATATTTAAAATTATGCAGATTTATTTGAACATTAA-CATTACATACATAATTTGTAATTTATCTTTT…	AAATTTCGTATAATA-ATATTATTATTTGTATT--ATAAAAACTTACATGTATTATATTTAAGTATTAAATTTGTTGTTTTATATTTAGATTAATATTTAATAGTTAATA-CAAAGAAGCAAGACAAATTTAAAACTTGTTGAACTGTAATGTGTAGTTTAATACTTTTTGCTTAATGTTTAAATATTTAACTATAGATGGCACAGTTGTTATATATGTACCAAACAAGCATAGTAAGATTATTTTATCTAAATTAATATATAATTATTCGAATACATTAGTCACCGAATATTATGAAAAATTTAAAAATTAAAC-ATTTAAGCTGATAACCACATTCAAATCCACCTACATTAATTTGAACATTAAATACCACACGCGTAAGTTGTTATTCATAAATA…	55728	49255	N/A
KT368148.1	scf7180000000812	80820	2122	279	93	5646	7708	20465	18413	0.0	1546	scf7180000000812	837	1715	1715	128	80.82	1	-1	AAATTTTGTAT-ATATATATTATTATTTGTATTGTATAATTA-GTATATGTATTATATTTAAATGTTAAATTTGTTGTTTTATATTTAGATAAAGATTTGTGTA-TT-AT-CATTGTAA-ATTATAATTTTAAAGTTTATTGAACTGTGATGTGTAGTTTAATATTTTTTGTTTGATGTTTAAATATTTAACTATAGGAGGCACAGTTGTTATATATGTACCAAGTAAAAATAGTAAGATTATTTTATCTAAATTAATAAATAAATATTCAAACTACA--AAAAAATGAATATTATGAAGTATTTAAAAATTAAACTATTTAA-CTGATATGAATATTTAAAATTATGCAGATTTATTTGAATATTAAA-ATTACATATATAATTTGTAATTTATTTTT…	AAATTTCGTATAATA-ATATTATTATTTGTATT--ATAAAAACTTACATGTATTATATTTAAGTATTAAATTTGTTGTTTTATATTTAGATTAATATTT-AATAGTTAATACAAAGAAGCAAGACAAATTTAAAACTTGTTGAACTGTAATGTGTAGTTTAATACTTTTTGCTTAATGTTTAAATATTTAACTATAGATGGCACAGTTGTTATATATGTACCAAACAAGCATAGTAAGATTATTTTATCTAAATTAATATATAATTATTCGAA-TACATTAGTCACCGAATATTATGAAAAATTTAAAAATTAAAC-ATTTAAGCTGATAACCACATTCAAATCCACCTACATTAATTTGAACATTAAATACCACACGCGTAAGTTGTTATTCAT-AAA…	24091	49255	N/A
KT368148.1	scf7180000000812	77722	2590	517	47	15109	17663	11654	9090	0.0	1531	scf7180000000812	829	2013	2013	60	77.72	1	-1	ATAACATTTATATTTATATTTAT-TTTGGGTT-TTTTTATACGAATTTTTTTTAGTTTTGTATTTGTATTGTTATTTATAACGTTTTTCGGATCATATGCTTTATCTATGTTGTATAC------TGATATATTTTATATCTATATACTCTATAATT------GTTTTTTCTTCGCATTTAGCATAAATTATATATTATACTATCTAGAATTTTTTAC--ATTTATAATATTTTATATTTTTTTTGATTTTGTAAGTTTTTCATGTTATACCTACAATTTTTTTGG-ATTATTTTATTTATTTAATATCATATTTTGTTCTTATTTATTTTGTTTATTTTATTTTATAATATATTTCCTTTTTTGTTTTATATTTTTTGTAATACGATGTTTATTTATTG…	ATAACATTTATATTTATCTTTGTATTAGGGTTCTTTTTA-A-GAATATTCTTTAGTTTTGTATTCGTATTACTATTTATAACATTTTTCGGAAATTTTTCTCTATGTATGTTGTTTACAGGTTTTTATATATTTTATATATATATAATGTATAATTTTATATGTTTTTTCTTCGTGTTTGGAATAAGTTTCATATTGTACTATATAGAATTTTTTACGTATTTA-AATA-CATGTATATTCTTCGATTTCTTAGGGTTTTCAAACTTCATTTACAACTTCTTCGGTATTACGATA-CTATTTAACATAATATTTTGTGCATATCTATTCTGTCTGTTTTACTTCATAATATATTTTTTATTTTGTTTTATATTCTTCGTAATTCGATGTCTTTTTATAG…	24091	49255	N/A
MG948557.1	scf7180000000812	75523	7505	1559	208	6148	13514	14821	7457	0.0	3426	scf7180000000812	1855	5668	5668	278	75.52	1	-1	TTATAAAACCAAATCAAATAAGTTAATAATGTCAAAAAACAAAATGTAAATAATAAGGCTACAAA-AGAAGAA-CAA--ATTATAATAGCATATAAGTTGTAATCTAACCACTCAAAA-CCCAATAAACTGGTATGAAAAAATAAAAATATTTACTATTAAACGAAAGTAAAAAATATAAATCACAATT---AGTCAAACTATCAAAAAAAAACTAACACACACACCTAAATAACTA-AGTTGCAGTAACAGACAGAATACTTTCAAAAAAAACCCAAATACTATCGGAATAGCACCAATACACAAAAAAATACATGCCAATAAAACGCTAACCAAAAAGTTGTTAAAAAACGAAAAAAAAATAAAATTAATTAGAAAGTAATTTTCATTGTATTTAAA…	TTATAAAATCAAATCAAATAAGTTGATAATGTCAAAAAAAAGAATGTAAA-AA-CA-GCAGCAAATAAAAAATGTAAGGCTTTTAAATCCAAATAAG-TGTAGTTTCACCACCCAAAATCCCAA-AAACTGATACGAAAAAATAAATATATTTACAATTAGTCTAAAATAAAAAATATA---CAAAATTACAAGTCAAACAATCAAAAAAAAAATAATGCAAACACC-AAGTTGCGATAGGTGTAGAAGTAAACAAAACACTTTCAAAAAAAAACCAAATACCACAGGGATAGCGCCAATACACAAAAATAAGCACGCCAAAAAAACACTAATCAAGTAGTTATTAAAAAAAGAAAAAAAAACAAAATTAATCAAAAAATAATTTTCGTTATATTTAAC…	16451	49255	N/A
MG948557.1	scf7180000000812	82027	2092	274	78	526	2563	20476	18433	0.0	1687	scf7180000000812	913	1716	1716	102	82.03	1	-1	TTA-GGTATTGACATTTTGTATATGTATATTATTATTTGTATTATTTAATAATTAAATGTATTATATTTAAGTATTAAATTTGTTGTTTTATATTTAGTTTTATATTTTAAT-GTTAATAC-CA-AATCAA-ATAAATTTAAAATTTACTGAACTGTATTTTGTAGTTTAATATTTTTTGTTTAATGTTTAAATATTTAACTATTGATGGGACAGTTGTTTTATATGTACCAAGTAAATATAGTAAGATTATTTTATCTAAATTAATAAATAATTACTTAAGTTA-A--A-TAAATGAGTATTATGAAACATTTAAAAATTAAATTATTTAA-CTGATAA-TAAAGT-AAATTTACAAAGATTAATTTGAATATTAAA-AATACATAATTAATTTGTAA…	TTATGGTATCGAAATTTCGTATAATAATATTATTATTTGTATTAT-AAAAACTTACATGTATTATATTTAAGTATTAAATTTGTTGTTTTATATTTAGATTAATATTT-AATAGTTAATACAAAGAAGCAAGACAAATTTAAAACTTGTTGAACTGTAATGTGTAGTTTAATACTTTTTGCTTAATGTTTAAATATTTAACTATAGATGGCACAGTTGTTATATATGTACCAAACAAGCATAGTAAGATTATTTTATCTAAATTAATATATAATTA-TTCGAATACATTAGTCACCGAATATTATGAAAAATTTAAAAATTAAA-CATTTAAGCTGATAACCACATTCAAATCCACCTACATTAATTTGAACATTAAATACCACACGCGTAAGTTGTTA…	16451	49255	N/A
MG948557.1	scf7180000000812	76329	2446	398	116	3379	5749	17624	15285	0.0	1142	scf7180000000812	618	1867	1867	181	76.33	1	-1	ACCCGTTCAGCACAG-GTGG-GGAAAGTTTGGGATTTA-AGAT--TTTATTGAGAAAGGATTTACATCGTGGAACAGAAAAGTTATGTGAGTACAAAAGTATAGAGCAGTGTTTACCAATTTTGATTAGATAGAAGATTTGGGGAAGA---GCAGGC----GTGGAGAAGGCGAGGACAACGGGCAAGCGAAAGAGAGACTTCTTC-GAGAA-GG---GTAGAACAGTAGGAGAGGGGACCCCTTTGAAGGCAGAGTTTGAATCGTTTGATAAAGAGACAGATTTGTTTGGGGGCGAGCAGGCTTTTATGTGG-GGGACTTGAGAGGGGGAAAAAATAGACAGGGAGGAGATGAGTTTG--GGGGAATTCCGAAACGACGGGGCAGATTTTGAGA-TTG…	ACCCGTTCAGCACAGTTTGGAGGAAAG-TTGGGATTTATAGATCATTGATTTTGAAAGGATTTGCATCGTGGTACAGAAAAGTTATGTGAATATAAGAGTATTGAACAATGTCTTCCGA---CGA-TAGA-AGAAGA-TTGGGGAAGATTTACAAGCATTTTTGGAAAAGACGGGGGCAACGGGCAAGCGAAGGAGAAACCT-TTCTGAGAATGGATTTTGGAACAG-AGGAGAGGGGACTCCGATT-AGGCAGAG---GAA-CGGATAAGTTTGAGACAGA--T-ATTGGGGGCGAGCAGGCTTTTA-GGGATTGGACTTGAGAGGGGGAAAAAA-AAACAGGGAGGAGTAGAGTTTGTTGAGGAACTTCGAAACGACGGGACGGATT--AAGATTTG…	16451	49255	N/A
OM049542.1	scf7180000000812	77880	6207	1205	120	5408	11542	15200	9090	0.0	3701	scf7180000000812	2004	4834	4834	168	77.88	1	-1	TAA-GTAAAAAGAGGA-ATTTGGACGAATTTTAGGGAAGGGGACCTTTAGGGGGGGAAATTGAAGGAGAAGGGGAGAGGGGGGAAGGGGAGGAATTT--GAAGGATGAATTTTTGAACTTATTTATTAAGTTATTGATTTGAGGAATTT--AGCAAGGGGGAAAAAGGTTTTTAGGGGAATGATTTTTGGA-GA-TTCGGGGAGAGGCAGGCTTTTTTGGACAACAACGGTTTTGAAGACA----CCCATTTAGG-TAGGATTTTTAAGAGAGAATTTTTTTGGAAGGGGGGGA--TTTTGGGATTTGGGA-GGCCTTTTTGCCA--AACTTTTAGGAGAAAGAACA--AGA----AAGGTTTTAAGAGGA--GATTTT-AAGAAGGGG-GAAGAATTA…	TAATGTCAAAAGAGGAGTTTTGGACGGA-TTTAGGAAAGGAGACCT--AGGAGGGGAAA--GGAGGAGAGGGGGAAAGGGGGGAAGGGAAGGAATTTTTGAAGGAT-AA--ATTGGACTTATTT-TGAAGAT-TTGGTTTGAGAAATTTTTAGCAAGGGGGA-GAAGG---ATAGGGGAA-GA----TGGACGATTTCGAGGGGAGGCAGG-----TCGGGCGACAGCGATTTTGAAGGCATTTTCCCA---AGGTTAGGA-TTTTAAGAGAGAATT-----GGAGGAGGGGGATTTTTTGGGATTAAGATTGGCC---TTGCCATTTAGCTTTAGAAGAAAGAACAGTTGATTTTAAGGTTTTAAGGGGATTGATTTTAAATAAGGGGAAAAGTTTTA…	15484	49255	N/A
OM049542.1	scf7180000000812	81392	2112	285	84	65	2134	20463	18418	0.0	1624	scf7180000000812	879	1719	1719	108	81.39	1	-1	ATTTTGTATTATGTTATTATTATTTGTATTAAAAATAGAGTGCATGTATTATATTTAATTATTAAATTTGTTGTTTTATATTTGGTTCAATTTTTGATATGTAATAGTTA-TA-TATTATAATTTTAAAATTTATTGAACTGTGATGTTTAGTTTAATTTTTTTAGTTTAATGTTTAAATATTTAACTATTGAAGGCACAGTTGTTATATATGTACCAAATAAATATAGTAAGATTATTTTATTTAAATTAATAAATAATTATTC-AATATAAGATTTATATGAATATTATGAAATTTTTATAAATTACTCTTTTTAACTGATGAGTCTAATT-AAA--AAAAAAAATTAATTTGAATATTAAA-ATTACTTTATTAATTTGTACTTC-T-TTTA-TAT…	ATTTCGTATAATAATATTATTATTTGTATTATAAAAA-CTTACATGTATTATATTTAAGTATTAAATTTGTTGTTTTATATTTAGATTAATATTTAATAGTTAATACAAAGAAGCAAGACAAATTTAAAACTTGTTGAACTGTAATGTGTAGTTTAATACTTTTTGCTTAATGTTTAAATATTTAACTATAGATGGCACAGTTGTTATATATGTACCAAACAAGCATAGTAAGATTATTTTATCTAAATTAATATATAATTATTCGAATACATTAGTCA-CCGAATATTATGAAAAATTTAAAAATTAAACATTTAAGCTGAT-AACCACATTCAAATCCACCTACATTAATTTGAACATTAAATACCACACGCGTAAGTTGTTATTCATAAATACTAC…	15484	49255	N/A
OM049542.1	scf7180000000812	76515	2525	382	125	2911	5373	17663	15288	0.0	1182	scf7180000000812	640	1932	1932	211	76.51	1	-1	GAGGTCAAA--CG-TTACATTTTTGGTCTTTTTCACAGCTTTTACCCGTTTCAGCGCAGTTTTTGGGGGAAAGTTTGGGATTTTTAAGATTTTATTGATTTTGAAAGGATTTGCATCGTGGTACAGAAAAGTTATGTGAGTATAAAAGTATAGAGCAGTGTTTACCAATTTTGATAGATTTTTTTTAGAAGATTTTGGGGAAGA---ACAGGCA-TTTTGGAGAAGACGGGGACGACGGGCAAGCGGAAGGTTTTTTTGAAA-C--TCCGAGAA-GG---GTGGAACAGTTTTAGGAGAATTGGGGCCCCGA-TGGACAGAGTTGAATTTCGTTTTGACAAAGAGACAGATTTTTATGGGGGCGAGCAGGCTTTTTTCAGGAGTTTTGGACTTGAGAGG…	GAGGACAAATCCGTTTACGTTTTGGTTCTTTTTCGCAGC----ACCCG-TTCAGCACAG--TTTGGAGGAAAGTT-GGGATTTAT-AGA--TCATTGATTTTGAAAGGATTTGCATCGTGGTACAGAAAAGTTATGTGAATATAAGAGTATTGAACAATGTCTTCCGA---CGATAGA--------AGAAGA--TTGGGGAAGATTTACAAGCATTTTTGGAAAAGACGGGGGCAACGGGCAAGCG-AAGG------AGAAACCTTTCTGAGAATGGATTTTGGAACAG----AGGAG-A-GGGGACTCCGATTAGGCAGAG--GAA---CG-GATAAGTTTGAGACAGAT--AT-TGGGGGCGAGCAGGCTTTT---AGG-G-ATTGGACTTGAGAGG…	15484	49255	N/A
PQVL01000082.1	scf7180000000812	80585	1777	271	63	12394	14135	20463	18726	0.0	1303	scf7180000000812	705	1432	1432	74	80.59	1	-1	ATTCCGTATAATAATATTATTATTTGTTTTATAATATATATT-TGTGTATTATATTTAAATATTAAATTTGTTGTTTTATATTTATATGTATATTTTATATATAAT-TATATAATTATATA-AAATTTAAAATTTATTGAACTGTGATAGT-TAGTTTTATATTTTTATATTGATGTTTAAATATTTAATTAATGATGGTCACAGTTGTTATATATGTAACAAGTAAATATAGTAAGATTATTTTAGTTAAATTAATAAATAAATATTTAGGGA-GTTTGTAGAATAAATATTATGGAAATTATAAAAATTATTTTTTTTTGCTAATATAAAACA-ACAAA-CATCATA-ATCTATTTTGAATATTAGGTATGCA-A-ATGTAATTTGTAATTCATGAG…	ATTTCGTATAATAATATTATTATTTGTATTATAA-A-AACTTACATGTATTATATTTAAGTATTAAATTTGTTGTTTTATATTTAGATTAATATTTAATAGTTAATACAAAGAAGCA-AGACAAATTTAAAACTTGTTGAACTGTAAT-GTGTAGTTTAATACTTTTTGCTTAATGTTTAAATATTTAACTATAGATGG-CACAGTTGTTATATATGTACCAAACAAGCATAGTAAGATTATTTTATCTAAATTAATATATAATTATTCGAATACATTAGT-CACCGAATATTATGAAAAATTTAAAAATTAAACATTTAAGCTGATA-ACCACATTCAAATCCACCTACAT-TAATTTGAACATTAAATA-CCACACGCGTAAGTTGTTATTCAT-AA…	34364	49255	N/A
PQVL01000082.1	scf7180000000812	75316	1738	383	43	25595	27309	6897	5183	0.0	791	scf7180000000812	428	1309	1309	46	75.32	1	-1	TTTGGAAGGAATTTTTTAAGTTTTTGAATCACAATCACGTTAACTATAT-T-TATTGCATTATGTATAATATTTAGTTTTATTATCATTCC-G-ACGTGTTTATATGGATATTGTTATTATGATTTTTGTCTAATACTATTGTTAGATTTTTGTTTCATATGGTTAACTTTT-TATTGTTCGGGTTTTTATATGTTTGTAATGTTAATGATAAATATAGTATTTTGTTTTATAATATTTTATGCATATTATTATATGTATTTTGATATGTTGTTATATCGTTTTATAAGTATATTTTGAATTTTTGTGATT-TCTATGAATTTTTTTATATTGTCATATGATTTTTTAACAGCTTATTGTGGATGAGAATTATTAGGTCTATTTTCATTTATGTTGATA…	TTTGGAAGGAATTTTTTAAGTTTTTGAAGCACTATCATATGCACTGTATGTGTAA-GC-TTAAGTTTTATATTCATGTTCATAATAATACCAGTATGCCTATACAATTATAC-G-TATTACGATTTTTGTATAATACTCATGTTAGATTTTTGTGTAATACAATTAACATTTATA-TGTACATGTATGAATCTGTTCATTTTATTCCTAATAAACACAATATTTTGTTTTATATTATATTACGCATTCTATTACATGTATTTTGATGTATTCCTAAACCGTTTTTTCAACATATTCTGATTATTTAT-ATTATGTATGAACTTTTTCATAGTATCCTACGATTTATTAACCGCCTACTGTGGTTGAGAACTTCTCGGACTATTCTCATTCTTCTTAATA…	34364	49255	N/A
PQVL01000082.1	scf7180000000812	78895	507	49	39	15107	15575	17628	17142	2.16e-76	291	scf7180000000812	157	400	400	58	78.90	1	-1	CAGCACCTG-TCAGCACAG-TTGGGGGAGAG-TGGGATTTA-AGAT-TTTATTTTGATGATAAGGATTTGCATCGTGGTACAGAAAAGTTATGTGAATATAAAAGTGTAGAACAATGTTTACCGATGACAGATTAGAAGATTTTGGGGAAGA---ACAGGCATTTTTGGAGAAGACGGGGGCGACGGGCAAGCGGAAGG-GAAACCTTTTTCGATGAA-GGA----GGAACAGAGGGGAGGGGGCTCCGG--AGACAGAGGAATCGTGA-AAG---GAGACAGA-AGTTGGGGCGAGCAAGCTTTTATGGAGTTGGACTTGAGAGGGAGAGGGGATAAACAGGGAGGAG-AGAAA--G--G-GGAACG--G-AACGGCGGGGCGGAATA-GATTTTTGT…	CAGCACCCGTTCAGCACAGTTTGGAGGAAAGTTGGGATTTATAGATCATTGATTT--TGA-AAGGATTTGCATCGTGGTACAGAAAAGTTATGTGAATATAAGAGTATTGAACAATGTCTTCCGACGATAGA--AGAAGATT--GGGGAAGATTTACAAGCATTTTTGGAAAAGACGGGGGCAACGGGCAAGCG-AAGGAGAAACCTTTCT-GA-GAATGGATTTTGGAACAGAGGAGAGGGGACTCCGATTAGGCAGAGGAA-CG-GATAAGTTTGAGACAGATATTGGGGGCGAGCAGGCTTTTAGGGA-TTGGACTTGAGAGGGGGAAAAAA-AAACAGGGAGGAGTAGAGTTTGTTGAGGAACTTCGAAACGACGGGACGGATTAAGATTT--GT…	34364	49255	N/A
MK584625.1	scf7180000000812	81246	1765	271	48	1424	3153	20465	18726	0.0	1371	scf7180000000812	742	1434	1434	60	81.25	1	-1	AAATTCCGTGTAGTAAATTTATTATTTGTATTATTTATATAA-TAGGTGTATTATATTTAAATTTTAAATTTGTTGTTTTATATTTAGATATATATTT-ATAGATTAATA-TATTTA--AATAATATTTTAAAATTTATTGAACTGTAATTATTAGTTTAATATTTTTAGTTTGATGTTGAAATATTTAATTAAAGATGTTACAGTTGTTCTATATGTACCAAATAAATATAGTAAGATTATTTTAGTTGAATTAATAAATAAATATTTATTTTTCTTTGT-A---AATATTATGAACAATTTAAAAATTAATCTGTTTAA-CT-AAAATGTTATATATAAT-AATCTAAGTTAATTTGAATATTAAA-AGTACAAGTATAATTTGTAATTC-TAAAGT…	AAATTTCGTATAATAATATTATTATTTGTATTAT--AAAAACTTACATGTATTATATTTAAGTATTAAATTTGTTGTTTTATATTTAGATTAATATTTAATAG-TTAATACAAAGAAGCAAGACAAATTTAAAACTTGTTGAACTGTAATGTGTAGTTTAATACTTTTTGCTTAATGTTTAAATATTTAACTATAGATGGCACAGTTGTTATATATGTACCAAACAAGCATAGTAAGATTATTTTATCTAAATTAATATATAATTATTCGAATACATTAGTCACCGAATATTATGAAAAATTTAAAAATTAAAC-ATTTAAGCTGATAACCACAT-TCAAATCCACCTACATTAATTTGAACATTAAATACCACACGCGTAAGTTGTTATTCATAAA-T…	16431	49255	N/A
MK584625.1	scf7180000000812	75960	2421	364	129	4089	6361	17628	15278	0.0	1046	scf7180000000812	566	1839	1839	218	75.96	1	-1	CAGCACCCGTTTCAGCACAG-TTGGAGGAGAG--GGGA--TA-AGATTTATTGA---TGAAATTTGTGATTTGCATCGTGGTACAGAAAAGTTATGTGAATATAAAAGTGTAGAACAATGTCTTCCGATTTCGACAGGTTAGAAGAT-GGGGAAGAG---CAGGCA-TTTTGGAGAAGGCGAGGGCGACGGGCAAGCGAAAGATTTGAAAC-TTTCCGAGAA-GGA----GGAACAGAGGGGTAAGGGGCTCCGGTTTAGACAGAGGAATTTCGTTGACAAA---GAGACAGAAGTTTTGGGGCGAGCAGGCTTTCAGGAAT-GGATTCTTGATGAGGGGGAGGGGATTTTAAACAGGGAGGAG-AGAGA--G--G-GGAA-T-CGATAGCGGCTTTGG…	CAGCACCCG-TTCAGCACAGTTTGGAGGAAAGTTGGGATTTATAGA-TCATTGATTTTGAAA---G-GATTTGCATCGTGGTACAGAAAAGTTATGTGAATATAAGAGTATTGAACAATGTCTTCCGA---CGATAGA--AGAAGATTGGGGAAGATTTACAAGCATTTTTGGAAAAGACGGGGGCAACGGGCAAGCGAAGGA---GAAACCTTTCTGAGAATGGATTTTGGAACAGAGGAG-AGGGGACTCCGATT-AGGCAGAGGAA---CG--GATAAGTTTGAGACAGA-TATTGGGGGCGAGCAGGCTTTTAGGGATTGGA--CTTGA-GAGGGGGAAAAAA----AAACAGGGAGGAGTAGAGTTTGTTGAGGAACTTCGAAA-CGAC---GG…	16431	49255	N/A
NC_000894.1	scf7180000000812	74181	4276	972	105	8611	12818	13316	9105	0.0	1659	scf7180000000812	898	3172	3172	132	74.18	1	-1	AAATAAAAATATTAAAATAAAAGCCTGTGCAGTTGTTATTTTTAATCTGTATCCAATAACTCTTGGATA-AAAAAATCCAAAAATTAAAA-TAAGTATAGCT-TTAAAACAGATAAATAAACCACCAAAACATAGGCTTGCAAATAAAAGTGTTGTGAGTAAGATGTGATTGATCTCAAGTACAGAGTATAAAACAAAAAAAAATCCTGATAATTCAGTGATTAGGCCTGCTACTAATTCACTTTCACATTCCATATAGTCAAACGGTAATTTTAACCCATCTAATAACATACTTACTCAAAATACACTTATAAATAA--TACGCCAGCAATATAAAAAT-TTGTAA-TATAAATTTGACCAAC-GCAAACATCTTTAATACCAAAGAAGCTAAAGTAA…	AAATAGAAATAAAAGTATAAATGTCTGTGCTGTAGTAATCTTCAATCTAAAACAAATTACGCGTGG-TACAAAAAAACAAATAATTAAAAGTAA-AATA-CTCTTAAAACACAAAAATAAACCACCAAAGCAAAGGCACGCAAATAAAATAGTACTGATCAAAAGATGATTTATCTCTAAAACTGAGTATATAACAAAAAAAACGCCGGAAAATTCTGTGACAAGTCCTGCCACCAATTCACTCTCGCACTCCATATAATCAAAAGGCAATCGTAACCCATCAAGTAACAATCCAACTCAAAAAACGCAAAAAAATAAAATAC-CAAGC---GCAAAAATATTATAATTATATAATTGCCCAACAGCTAA-GTCTTTCACACCAAAAAAACTAAAGTAA…	20992	49255	N/A
NC_000894.1	scf7180000000812	80496	1774	267	67	509	2247	20455	18726	0.0	1286	scf7180000000812	696	1428	1428	79	80.50	1	-1	TAA-AATTTTATTATTTGGTATT-T-AATATTTAAAAATATTATATATTTTAGTTTTAAATTTGTTGTTTTATATTTAGTTTAATATTTATATA-TTAGT--AAATAATATAGATTTAATTTAAAATTTTTATGAACTGTTATTTATAGTTTAATATTTTTAGTTTAATGTTTAAATATTTAACTAATGAAGGCACAGTTGTTCTATATGTACCTATAAAA-AATAGTAAAATTATTTTAATTAAATTAATAAATAATTATTAACTTA-AC-TTA--AAATTAATATTATGGAAAATTTAAAAATTAAATTATTT-TTCTAAT-ACAATTCATATAATATATATATATATTAAATTGAATATTAAA-AATACAAATTTAATTTGTTATTAATACTATTC…	TAATAATATTATTATTTG-TATTATAAAAACTTACATGTATTATAT--TTAAGTATTAAATTTGTTGTTTTATATTTAGATTAATATTTA-ATAGTTAATACAAAGAAGCAAGA-CAAATTTAAAACTTGT-TGAACTGTAATGTGTAGTTTAATACTTTTTGCTTAATGTTTAAATATTTAACTATAGATGGCACAGTTGTTATATATGTACC-AAACAAGCATAGTAAGATTATTTTATCTAAATTAATATATAATTATT--CGAATACATTAGTCACCGAATATTATGAAAAATTTAAAAATTAAA-CATTTAAGCTGATAACCA--CAT-TCAAATCCACCTACATTAATTTGAACATTAAATACCACACGCGTAAGTTGTTATTCATA-AATAC…	20992	49255	N/A
KJ803830.1	scf7180000000812	77991	3385	679	46	11140	14500	12436	9094	0.0	2063	scf7180000000812	1117	2640	2640	66	77.99	1	-1	AAATGAGTTTTATTTTATCATTTTGAATGATTTTTATAATTGATTCTGTAATAGTGTTATTATCTTTTATAATTTTTATATGTGTGTGAATATGTGTAT-CTATGT-TATCAGCCATTTTTTTTGTAATAAAAATTAACGATGTCTACTGTACATGAGATTTTATATCATCAAAATTTATAGATACTTATTGATTTGTTATAGGAGTCATGT-TT-ATTATGTGCTTACTACTAAGATTATGTTTATTATTATATTTTGGTTGTTTAAACTTTGTCAGTTTCGATTTGTGCAAGGTAGTTGGTTTCCAATGATATTGAGTATATTTTCTATTTGGAGAAACTACTGTATTCAGTAATTTAATTTTAGAAAGTGATTATTTAGTAGGAGACATGCGATTA…	AAATGAGTTTTATATTATCATTTTGAATGTTATTTTTAGTAGATTCTGTAATAGTATTATTATCTTTTGTAACATTTTTATGCATATGGAT-T-TGTATGTTATTTCTATCCACAATAGTGTTAGTCACAAAAATAAATAATGTGTATTGCACATGGGATTTTATATCTTCAAAATTCATAGACTCATATTGATTTGCTTTAGGTGGCATGTATTCATTATGT-C-TATTACTACGTCTATGTCTATTACTGTATTTCGGTTGCCTAAATTTTGTAAGTTTTGATCTATGTAAAGTCATAGGATTTCAATGATACTGAGTATATTTTTTATTCGGCGAAACTACAATTTTTAGTAATTTGATACTAGAAAGTGATTACTTAATAGGAGATATGCGATTA…	25288	49255	N/A
KJ803830.1	scf7180000000812	80380	2156	290	95	3007	5114	20478	18408	0.0	1515	scf7180000000812	820	1733	1733	133	80.38	1	-1	AATT-TGGTGTTTAACTTTTGTATATAAAAATTATTATTTGTATTATTTAATTAGTATATGTATTATATTTAAGTATTAAATTTGTTGTTTTATATTTAG-TTATATATTTTATATTTAAT-CAAA-AA-AATTATAAATTTAAAATTTACTGAACTGTGATGTATAGTTTGATTTTTTTTGTTTGATGTTTAAATATTTAACTATAGAAGGCACAGTTGTTATATATGTACCAAGTAAATATAGTAAGATTATTT-ATTTAAATTAATAAATAATTATTCCAGTAGCAAAAG-CAAGGAATATTATGAAACATTTAAAAATTAAACTATTTAA-CTGATAA--A-ATAAAAAGATTTCTTGAGTTTTCCTGAATATT-AATAATACATTTTTAATTTG…	AATTATGGTATCGAAATTTCGTATAATAATATTATTATTTGTATTAT-AAAAACTTACATGTATTATATTTAAGTATTAAATTTGTTGTTTTATATTTAGATTA-ATATTTAATAGTTAATACAAAGAAGCAAGACAAATTTAAAACTTGTTGAACTGTAATGTGTAGTTTAATACTTTTTGCTTAATGTTTAAATATTTAACTATAGATGGCACAGTTGTTATATATGTACCAAACAAGCATAGTAAGATTATTTTATCTAAATTAATATATAATTATTCGAATA-CATTAGTCACCGAATATTATGAAAAATTTAAAAATTAAAC-ATTTAAGCTGATAACCACATTCAAATCCACCTACA-TTAATTTGAACATTAAATACCACACGCGTAAGTTG…	25288	49255	N/A
NW_021639931.1:5395-25000	scf7180000000812	77305	5803	1152	137	5785	11494	14820	9090	0.0	3267	scf7180000000812	1769	4486	4486	165	77.30	1	-1	TATAGAATTAAATCAAATAAATTAATAATATCAAAAAATAAAATGTAAATAGCA-CAGCAAACAAAAAA-AACAGGGTATCAATAT-TAAGTATAG-CCAGCCTAACTACCCAAAATCCAATATATTGATAAGAGAAAACAAAAATATTAACTAATAATCTAAAGTAAAAACTATAAATAATCACCATCCAAACCA-CGAAAAAAATGTTATACAAATACCCAAATAAGTAAGTTGTATAAGTAAACAAAACACTTTAAGAAAAAAACCAAACAC-AATGGGAATAGCATCAATACATAAAAATAAACAAGCTAACAAAACACTACT-AAGTATAAAATTGTT-AAAAAAG--AAAAAAACAAAATTTATAAGAAAATAATTTTCATTATATTTAAAGT…	TATAAAATCAAATCAAATAAGTTGATAATGTCAAAAAAAAGAATGTAAA-AACAGCAGCAAATAAAAAATGTAAGGCTTTTAA-ATCCAAATA-AGTGTAGTTTCACCACCCAAAATCCCAAAAACTGATACGAAAAAATAAATATATTTACAATTAGTCTAAAATAAAAAATATACAAAATTACAAGTCAAACAATCAAAAAAAAAATAATGCAAACACCAAGTTGCGATAGGTGTAGAAGTAAACAAAACACTTTCAAAAAAAAACCAAATACCACAGGG-ATAGCGCCAATACACAAAAATAAGCACGCCAAAAAAACACTAATCAAG--T--AGTTATTAAAAAAAGAAAAAAAAACAAAATTAATCAAAAAATAATTTTCGTTATATTTAACAT…	15504	49255	N/A
NW_021639931.1:5395-25000	scf7180000000812	80736	2092	278	93	62	2107	20463	18451	0.0	1515	scf7180000000812	820	1689	1689	125	80.74	1	-1	ATTTCGTATAATCAGATTATTATTTGTGTTATTAAAGTTAATAAGTGTATTATTTTTAAGTTTTAAATTTGTTGTTTTATATTTGGTTGAATTTTTAAAAATTAGTATTTATTTG--AGAAAAAGTTTAAAACTTGTTGAACTGTGATTATTAGTTTTATATTTTTTGTTTGATGTTTAAATATTTAACTATTGACCGTTACAGTTGTTATATATGTACCAAGCAAGTATAGTAAGATTATTTTTAATTAAATTAATACATAATTATTC-AA-GCATTATTTATATGAATATCATGAATTCTCTAAAAATTAAACTTTTAAACTGATAAGGATATTAGGAT-TTTCTGAGTTTATTTGAATATTAAAGTTACGTA-G-ATAATTTGTAATTCATATGTG…	ATTTCGTATAATAATATTATTATTTGTATTATAAAAACTTA-CA-TGTATTATATTTAAGTATTAAATTTGTTGTTTTATATTTAGATTAATATTTAATAGTTAATACAAAGAAGCAAGACAAA-TTTAAAACTTGTTGAACTGTAATGTGTAGTTTAATACTTTTTGCTTAATGTTTAAATATTTAACTATAGA-TGGCACAGTTGTTATATATGTACCAAACAAGCATAGTAAGATTATTTT-ATCTAAATTAATATATAATTATTCGAATACATTAGTCA-CCGAATATTATGAAAAATTTAAAAATTAAACATTTAAGCTGATAACCACATTCAAATCCACCTACATTAATTTGAACATTAAA-TACCACACGCGTAAGTTGTTATTCATA--AA…	15504	49255	N/A
OM049543.1	scf7180000000812	81246	1765	271	48	61	1790	20465	18726	0.0	1371	scf7180000000812	742	1434	1434	60	81.25	1	-1	AAATTCCGTGTAGTAAATTTATTATTTGTATTATTTATATAA-TAGGTGTATTATATTTAAATTTTAAATTTGTTGTTTTATATTTAGATATATATTT-ATAGATTAATA-TATTTA--AATAATATTTTAAAATTTATTGAACTGTAATTATTAGTTTAATATTTTTAGTTTGATGTTGAAATATTTAATTAAAGATGTTACAGTTGTTCTATATGTACCAAATAAATATAGTAAGATTATTTTAGTTGAATTAATAAATAAATATTTATTTTTCTTTGT-A---AATATTATGAACAATTTAAAAATTAATCTGTTTAA-CT-AAAATGTTATATATAAT-AATCTAAGTTAATTTGAATATTAAA-AGTACAAGTATAATTTGTAATTC-TAAAGT…	AAATTTCGTATAATAATATTATTATTTGTATTAT--AAAAACTTACATGTATTATATTTAAGTATTAAATTTGTTGTTTTATATTTAGATTAATATTTAATAG-TTAATACAAAGAAGCAAGACAAATTTAAAACTTGTTGAACTGTAATGTGTAGTTTAATACTTTTTGCTTAATGTTTAAATATTTAACTATAGATGGCACAGTTGTTATATATGTACCAAACAAGCATAGTAAGATTATTTTATCTAAATTAATATATAATTATTCGAATACATTAGTCACCGAATATTATGAAAAATTTAAAAATTAAAC-ATTTAAGCTGATAACCACAT-TCAAATCCACCTACATTAATTTGAACATTAAATACCACACGCGTAAGTTGTTATTCATAAA-T…	14909	49255	N/A
OM049543.1	scf7180000000812	75960	2421	364	129	2727	4999	17628	15278	0.0	1046	scf7180000000812	566	1839	1839	218	75.96	1	-1	CAGCACCCGTTTCAGCACAG-TTGGAGGAGAG--GGGA--TA-AGATTTATTGA---TGAAATTTGTGATTTGCATCGTGGTACAGAAAAGTTATGTGAATATAAAAGTGTAGAACAATGTCTTCCGATTTCGACAGGTTAGAAGAT-GGGGAAGAG---CAGGCA-TTTTGGAGAAGGCGAGGGCGACGGGCAAGCGAAAGATTTGAAAC-TTTCCGAGAA-GGA----GGAACAGAGGGGTAAGGGGCTCCGGTTTAGACAGAGGAATTTCGTTGACAAA---GAGACAGAAGTTTTGGGGCGAGCAGGCTTTCAGGAAT-GGATTCTTGATGAGGGGGAGGGGATTTTAAACAGGGAGGAG-AGAGA--G--G-GGAA-T-CGATAGCGGCTTTGG…	CAGCACCCG-TTCAGCACAGTTTGGAGGAAAGTTGGGATTTATAGA-TCATTGATTTTGAAA---G-GATTTGCATCGTGGTACAGAAAAGTTATGTGAATATAAGAGTATTGAACAATGTCTTCCGA---CGATAGA--AGAAGATTGGGGAAGATTTACAAGCATTTTTGGAAAAGACGGGGGCAACGGGCAAGCGAAGGA---GAAACCTTTCTGAGAATGGATTTTGGAACAGAGGAG-AGGGGACTCCGATT-AGGCAGAGGAA---CG--GATAAGTTTGAGACAGA-TATTGGGGGCGAGCAGGCTTTTAGGGATTGGA--CTTGA-GAGGGGGAAAAAA----AAACAGGGAGGAGTAGAGTTTGTTGAGGAACTTCGAAA-CGAC---GG…	14909	49255	N/A
JASANV010001352.1:5000-24000	scf7180000000812	81576	2106	274	75	70	2122	20463	18419	0.0	1635	scf7180000000812	885	1718	1718	114	81.58	1	-1	ATTTCGATTAAAT-ATATTATTATTTGTATTAT-TTAACAAAGGGTATATTATATTTAAATATTAAATTTGTTGTTTTATATTTAGTTTAATATATACGAATTAA---AAAGATATAAAGAAAATTTTAAAATTTATTGAACTGTTATTTTTAGTTTAATATTTTTAGTTTAATGTTTAAATATTTAACTATTGAAGGTACAGTTGTTCTATATGTAACAAATAAAAATAGTAAGATTATTTTTAATTAAATTAATAAATAATTATTTATGATTA-ATTA-TTA-TAAATATTATGAAAAATCTAAAAATTAAATTTTTAAGCTGATA-TTTTAATAATAAACAAATGTTTTAATTTGAATATTAAA-AGTACAAATTTAATTTGTAATTCTTTATAAC…	ATTTCG-TATAATAATATTATTATTTGTATTATAAAAACTTA-CATGTATTATATTTAAGTATTAAATTTGTTGTTTTATATTTAGATTAATATTTAATAGTTAATACAAAGA-AGCAAGACAAATTTAAAACTTGTTGAACTGTAATGTGTAGTTTAATACTTTTTGCTTAATGTTTAAATATTTAACTATAGATGGCACAGTTGTTATATATGTACCAAACAAGCATAGTAAGATTATTTT-ATCTAAATTAATATATAATTATT--CGAATACATTAGTCACCGAATATTATGAAAAATTTAAAAATTAAACATTTAAGCTGATAACCACATTCAAATCCACCTACATTAATTTGAACATTAAATACCACACGCGTAAGTTGTTATTCATAAATAC…	16640	49255	N/A
JASANV010001352.1:5000-24000	scf7180000000812	77907	2494	333	138	2836	5208	17684	15288	0.0	1352	scf7180000000812	732	1943	1943	218	77.91	1	-1	TAATCAAAA-TA-TAAA-GAGGA-GACAAA-CGTTTTAC-ATTTGG-TC-TTTTCGCAGCTTTACCCG-TCAGCCCAG--TGGAGGAAAGTTGGGATTTGAGATTTTATTGATT--GAAAGGATTTGCATCGAGGTACAGAAAAGTTATGTGAATATAAAAGTGTAGAACAGTGTTTACCGATGATTAGATTATTTTGAAGATTTGGGGAAGA---ACAGGCA-----GGAGAAGACGGGGGCGACGGGCAAGCGAGAGG-GAAACTTTTCCGGGAA-GGA-TTTAGAACGGTTAGGAGAATTTTGGGACTTTTCCGTATTAGGCAGAGTTGAATTTTCGTTTGATTAAG---GAGACAGATAGTTTTGGGGCGAAGCAGGCTTTGAGGGAT-GGGCTC…	TAAGCAAAAGTATTAAATGAAGAGGACAAATCCGTTTACGTTTTGGTTCTTTTTCGCAGC---ACCCGTTCAGCACAGTTTGGAGGAAAGTTGGGATTT-ATAGATCATTGATTTTGAAAGGATTTGCATCGTGGTACAGAAAAGTTATGTGAATATAAGAGTATTGAACAATGTCTTCCGACGA-TAGA--A----GAAGA-TTGGGGAAGATTTACAAGCATTTTTGGAAAAGACGGGGGCAACGGGCAAGCGA-AGGAGAAACCTTTCTGAGAATGGATTTTGGAACAG--AGGAG-A---GGGGAC---TCCG-ATTAGGCAGAG--GAA----CG---GA-TAAGTTTGAGACAGATA--TTGGGGGCG-AGCAGGCTTTTAGGGATTGGACTT…	16640	49255	N/A
JASANW010001238.1	scf7180000000812	77222	5782	1193	90	5451	11161	14822	9094	0.0	3267	scf7180000000812	1769	4465	4465	124	77.22	1	-1	TTTACAAAATCAAATCGAATAAATTAATAATATCAAAAAACAAAATATATATATTGATTGCGAGC--ACAAAAAA--CAAAGTTTGGAAAT--TAATAATGTGTAATCTAACAACTCAAAAACCAATAAATTGATAAGAAAAAATAAAAATATTAACAATTAATCTAAAATAAAAAATGTAAATTACTACAAGTCAAACCATCATAAAAAAAGTAATACATACACCTAAATAACTA-AGTTGTAAAAGTAAACAAAACACTTTCAAAAAAAAACCAAAGACCACCGGAATAGCACCTATGCACAAAAATAAACAAGCCAATAAAACACTAAT-TAGTAAGTTATTAAAAAAAGAAAAGAAAATAAAATTAATTAAAAAATAGTTTTCATTATATTTAAA…	TTTATAAAATCAAATCAAATAAGTTGATAATGTCAAAAAAAAGAATGTA-A-A--AACAGC-AGCAAATAAAAAATGTAAGGCTTTTAAATCCAAATAA-GTGTAGTTTCACCACCCAAAATCCCAAAAACTGATACGAAAAAATAAATATATTTACAATTAGTCTAAAATAAAAAATATACAAAATTACAAGTCAAACAATCAAAAAAAAAATAATGCAAACACC-AAGTTGCGATAGGTGTAGAAGTAAACAAAACACTTTCAAAAAAAAACCAAATACCACAGGGATAGCGCCAATACACAAAAATAAGCACGCCAAAAAAACACTAATCAAGT-AGTTATTAAAAAAAGAAAAAAAAACAAAATTAATCAAAAAATAATTTTCGTTATATTTAAC…	14858	49255	N/A
JASANW010001238.1	scf7180000000812	80987	2188	291	84	12	2149	20522	18410	0.0	1620	scf7180000000812	877	1772	1772	125	80.99	1	-1	TAATCAAAATA-TTAAATATTATAATAATGAATTTTTATG-A-T--A-TATGTTATTTAAATTTTGTATAATTAAATTATTATTTGGATTATTTTAA-TTATTGTGTATTATATTTAAGTATTAAATTTGTTGTTTTATATTTAGTTGAATTTTTTAAAATTAATA-ACCCAAG-AAGTTAATTTTAAAACTTAATTGAACTGTTATTTTTAGTTTTATATTTTTTGTTTAATGTTTAAATATTTAACTATTGAAGGGACAGTTGTTCTATATGTAACAAATAAGTATAGTAAGATTATTTTTAATTAAATTAATAAATAATTATTTATGTATAGTATAAAATGAATATTATGAAGAACTTAAAAATTAAGCTTTTAAGCTGATAATAAAATATTAATA…	TAACCAAAATACTTTATTA-TATAATAATGAATATCCATGCACTCAATTATGGTATCGAAATTTCGTATAATAATATTATTATTTGTATTATAAAAACTTA-CATGTATTATATTTAAGTATTAAATTTGTTGTTTTATATTTAGATTAATATTTAATAGTTAATACAAAGAAGCAAGACAAATTTAAAACTT-GTTGAACTGTAATGTGTAGTTTAATACTTTTTGCTTAATGTTTAAATATTTAACTATAGATGGCACAGTTGTTATATATGTACCAAACAAGCATAGTAAGATTATTTT-ATCTAAATTAATATATAATTATTCGAATACATTAGTCACCGAATATTATGAAAAATTTAAAAATTAAACATTTAAGCTGATAACCACATTCAAATC…	14858	49255	N/A
JASANW010001238.1	scf7180000000812	77254	2396	337	129	2819	5061	17628	15288	0.0	1214	scf7180000000812	657	1851	1851	208	77.25	1	-1	CAGCACCCGTTTCAGCACAG-TTGGAGGAAATTTGTGGGATTGAGA-AT--TTGATTGT-AAAGGATTTGCATCGTGGTACAGAAAAGTTATGTGAGTATAAAAGTGTAGAACAATGTTTACCGATTTGATAGATTTATGAAGATTTGGGGAAGAG---CAGGCA-----GGAAAAGACGGGGGCAACGGGCAAGCGGAAGG-GAAACG---C-GAGATAGGATTTTGGAACAGTTAGGAGAATTTTGGGGCC-CCGAT-AGACAGAGTGAGTCGTGA-AAG---GAGG-AGATA--GGGGGCGAGCAGGCTTTTAGG-AGTGGACTTGAGAGGGAGAAAGAATTTAAACGGGGAGGA--A-A-TT-GAGGAAGGAAC--CGAAACGACGGGACAGAGT…	CAGCACCCG-TTCAGCACAGTTTGGAGGAAA-GT-TGGGATTTATAGATCATTGATTTTGAAAGGATTTGCATCGTGGTACAGAAAAGTTATGTGAATATAAGAGTATTGAACAATGTCTTCCGAC--GATAGA---A-GAAGATT-GGGGAAGATTTACAAGCATTTTTGGAAAAGACGGGGGCAACGGGCAAGCG-AAGGAGAAACCTTTCTGAGAATGGATTTTGGAACAG--AGGAGA-----GGGGACTCCGATTAGGCAGAG-GAA-CG-GATAAGTTTGAGACAGATATTGGGGGCGAGCAGGCTTTTAGGGATTGGACTTGAGAGGGGGAAAAAA---AAACAGGGAGGAGTAGAGTTTGTTGA-GGAACTTCGAAACGACGGGACGGATT…	14858	49255	N/A
JAJSEB010000052.1	scf7180000000812	76763	5801	1187	135	5172	10888	14817	9094	0.0	3096	scf7180000000812	1676	4453	4453	161	76.76	1	-1	AAAATTAAATCGAACAAATTAATAATATCAAAAAAGAAAATGTAAACAATA-CAACATACAAAAAAAAT-TAAGG-TATCGAGGTTGAGCATGCATAGTCTAACAACTCAAAA-CCCAATATGTTGATATGAAAAGACAAATATGTTAACAATTAATCTGAAATAAAAGATATATATAACAACTAACCAAACTA-CCAAAAAAAAAGACATACATATTCCTAAATATGTG--AGTTGTATAAGTAGACAGAAGACTTTAATAAAAAACCCAAATATTATCGGAATAGCGCCAATACATAAAAATAAACAAGCGAGTAAAATGCTAAGTATAA-AGTTATTAAAGAACGAAAAAAATACAAAATTAATAAGAAAATAATTTTCGTTATATTTAAAATCAA…	AAAATCAAATCAAATAAGTTGATAATGTCAAAAAAAAGAATGTAAA-AACAGCAGCA-A-ATAAAAAATGTAAGGCTTTTAAATCCAAATAAGTGTAGTTTCACCACCCAAAATCCCAA-AAACTGATACGAAAAAATAAATATATTTACAATTAGTCTAAAATAAAAAATATACAAAATTACAAGTCAAACAATCAAAAAAAAAATA-ATGCAAACACC-AAGT-TGCGATAGGTGTAGAAGTAAACAAAACACTTTCAAAAAAAAACCAAATACCACAGGGATAGCGCCAATACACAAAAATAAGCACGCCAAAAAAACACTAA-TCAAGTAGTTATTAAAAAAAGAAAAAAAAACAAAATTAATCAAAAAATAATTTTCGTTATATTTAACATCAA…	14667	49255	N/A
JAJSEB010000052.1	scf7180000000812	81377	1133	171	31	49	1160	20477	19364	0.0	887	scf7180000000812	480	922	922	40	81.38	1	-1	ATTA-GGTATTTAAATTTCGTATA-TACAAATTATTATTTGTATTATTAAGGTAATAAGTGTATTATATTTAAGGCTTAAATTTGTTGTTTTATATTTGGTTTAATTTTTTAAAATT-A-GCAATATATCATAG-TAAGTTTAAAACTTGTTGAACTGTGATTATTAGTTTTATATTTTTTGTTTGATGTTTAAATATTTAACTATTGACTGCTACAGTTGTTATATATGTACCAAATAAGTATAGTAAGATTATTTTTAATTGAATTAATACATAATTATTCAAGCATACA-TA---A-TGAATACCATGAATATTTTAAAAATTAAACTTTTAAACTGA-CATGTGAGT-AAAT-TTTTTAGATTTATCTGAACATTAGAAA-TACGTGAGTAATTT…	ATTATGGTATCGAAATTTCGTATAATA-ATATTATTATTTGTATTAT-AAAAACTTACATGTATTATATTTAAGTATTAAATTTGTTGTTTTATATTTAGATTAATATTTAATAGTTAATACAAAGAAGCA-AGACAAATTTAAAACTTGTTGAACTGTAATGTGTAGTTTAATACTTTTTGCTTAATGTTTAAATATTTAACTATAGA-TGGCACAGTTGTTATATATGTACCAAACAAGCATAGTAAGATTATTTT-ATCTAAATTAATATATAATTATTC--GAATACATTAGTCACCGAATATTATGAAAAATTTAAAAATTAAACATTTAAGCTGATAACCACATTCAAATCCACCTACATTAATTTGAACATTAAATACCACACGCGTAAGTT…	14667	49255	N/A
JAJSEB010000052.1	scf7180000000812	80652	920	113	46	1242	2136	19330	18451	0.0	652	scf7180000000812	353	742	742	65	80.65	1	-1	TAAAGTCCATTGTTATTATTCATATTAATTTTTTTACAAGTTTTAACATTTTATATAGGTTTATTTTGTAAAAAAATGAAAAATCAAATTTTAGGAATAGATAATAATAATTTATAATTTTGATTAGATCTATGTGTTAATGCTATAAAATGGGTGTGGAAACTTAAGA-AAAAATAAGCCAAAAA-ATCCT-ATAATAAATTATATAT-TATTTGTTAGTCAGAAATGGATGCCAGCCGTTGCGGTAATTTCTATGCTTTTGAATATTATACAAATATCAAATATAAATTGTTAACCAT-AACTTTTAACCAATAAAAAATACCAAAA-AACTTCATTTGTTTTTAAACACCGTTTGGTAAATGCAAATATAAAATTATAGTAATTATATATTATATT…	TAACGTCTATTGTTATTATTCATATTAATTAATTTAAAAGTTTTATCATTTTATATTAGTTTATTTTTTAAAAGGAA-AAAAATCAAATTTTAGGAATAGATAATAATAATTTATAATTTTGATTAGATATATATGTTCATGCTATATAATGGGTGTGGAAA---AACATTAAAAT-A-CAAAATATATCTAAATAATAAATTA-A-ATGAATCTATCAGTCAGAAATGGATGCCAGCCGTTGCGGTAATTTCTATGCTTTTAAATATTATACAATCACCACACA-AAATTGTT-ACTGTGCAATACTAACCAATAAAAAAT-CATAAAGTATTTTATTTGTTTTTAAACACCATCTGGTATACGCAAATGCTAAATTATAGTAATTATGAATTATATT…	14667	49255	N/A
JAJSEB010000052.1	scf7180000000812	74678	1398	327	24	11186	12569	8784	7400	1.75e-168	595	scf7180000000812	322	1044	1044	27	74.68	1	-1	AAAATAAAAAATTAA-AATAAATAATAAAATCAATCAAAACATAAAAATAAAATTAAGTTAAAATAATTAAATGTTAAAATTAATATTAA-TCATATCAAATTT-T-ATGTTAATGATACTTGTTATAATGTACATCTATATAAATTATAGTTTTTGTGTAATATTAGAAATAAACTACATATATGTTAATCTGTATTTAAACTATGTATCA--TTATGATTTATTTTTTTAATGGGGGTAATACTGTTTTTTTTAATTTACTTATTATC-AAAAAAATACGTTTCATATACAAAGTATTTTTATGTCACAATTTTATATGCATATATATTCACAAGTGTTGTATTAATAACAATCATAGAGGATTTTATGTGTTTTATGATATTATTCGAAAGTCTAT…	AAAATAAAGTATTAAGTATATAAAATAAACTACATCGAAACACAAAAGTAAAGTTAAATTGGAGTAATTAAATGTTCAAATTAAGTGTAATTTGTATAATATTTATAATATTAAT--TAC-AACAATAACAAATATATATGTATATTATAGTTTTTGTGTCACAATAGAATGAAATTATATATATATAAATCTATACGTAAA-T-TACACCACCTTATGATTTGTGTTATTTATGAGTTTAATATTATACACATTAGTGTATATGCTATCAAAAAAAATA-GTATCGTATGTTAAGTACATGTACATGATAATATTATATGTATTCATATGTACAGATGTAATTTTAATTGCAAGCATAGATGATTTCATAAGTTTTATGATATTATTCGAAAGTCTAT…	14667	49255	N/A
CZPT02000280.1	scf7180000000812	76383	5801	1221	118	5364	11088	14821	9094	0.0	2985	scf7180000000812	1616	4431	4431	149	76.38	1	-1	TTATAGAATAAGATCAAATAAGTTAATAATATCAAAGAAAAGTATATATACATTAG-AACAAATGAAGAATAATAA-ATTTTTAATATTGATAAAAG-ATAATTTTACAACTCAAAAACCGAGAAATTGATAAGAAAAAATAAATATATTAACAATTAATCTAAAATAAAAAATATAAATAATAATAAGTCATATTAT--AAAGAAAAATCCAATACAAATACAAAGGTAACTTAGTTGTAATAATAGACAGAAAACTTTGATAAAAAATCCAAATACAATCGGAATAGCTCCAATGCAAAGAAAGAGACATGCAAGTAGTAAACTTATTAAAAAGTTATTAAAAAAAGAAAAAAATATGAAGTTAATTAAAAAATAGTTTTCATTGTATTTAAAGTCA…	TTATAAAATCAAATCAAATAAGTTGATAATGTCAAAAAAAAGAATGTA-AAAACAGCAGCAAATAAAAAAT-GTAAGGCTTTTAA-ATCCAAATAAGTGTAGTTTCACCACCCAAAATCCCAAAAACTGATACGAAAAAATAAATATATTTACAATTAGTCTAAAATAAAAAATATACAAAATTACAAGTCAAACAATCAAAAAAAAAAT--AATGCAAACACCAAGTTGCGATAGGTGTAGAAGTAAACAAAACACTTTCAAAAAAAAACCAAATACCACAGGGATAGCGCCAATACACAAAAATAAGCACGCCAAAAAAACACTAATCAAGTAGTTATTAAAAAAAGAAAAAAAAACAAAATTAATCAAAAAATAATTTTCGTTATATTTAACATCA…	14731	49255	N/A
CZPT02000280.1	scf7180000000812	81339	1763	270	47	61	1787	20465	18726	0.0	1378	scf7180000000812	746	1434	1434	59	81.34	1	-1	AAATTCCGTGTAGTAAATTTATTATTTGTATTATTTATATAA-TAGGTGTATTATATTTAAATTTTAAATTTGTTGTTTTATATTTAGATATATATTTATAAATTAATATATTTAA--AA-AATATTTTAAAATTTATTGAACTGTAATTATTAGTTTAATATTTTTAGTTTGATGTTGAAATATTTAATTAAAGATGTTACAGTTGTTCTATATGTACCAAATAAATATAGTAAGATTATTTTAGTTGAATTAATAAATAAATATTTATTTTTCTTTGT-A---AATATTATGAACAATTTAAAAATTAATCTGTTTAA-CT-AAAATGTTATATATAAT-AATCTAAGTTAATTTGAATATTAAA-AGTACAAGTATAATTTGTAATTC-TAAAGTA…	AAATTTCGTATAATAATATTATTATTTGTATTAT--AAAAACTTACATGTATTATATTTAAGTATTAAATTTGTTGTTTTATATTTAGATTAATATTTAATAGTTAATACAAAGAAGCAAGACAAATTTAAAACTTGTTGAACTGTAATGTGTAGTTTAATACTTTTTGCTTAATGTTTAAATATTTAACTATAGATGGCACAGTTGTTATATATGTACCAAACAAGCATAGTAAGATTATTTTATCTAAATTAATATATAATTATTCGAATACATTAGTCACCGAATATTATGAAAAATTTAAAAATTAAAC-ATTTAAGCTGATAACCACAT-TCAAATCCACCTACATTAATTTGAACATTAAATACCACACGCGTAAGTTGTTATTCATAAA-TA…	14731	49255	N/A
CZPT02000280.1	scf7180000000812	74899	741	81	60	2718	3396	17628	16931	9.47e-62	241	scf7180000000812	130	555	555	105	74.90	1	-1	CAGCACCCGTTTCAGCACAG-TTGGAGGAGAG--GGGA--TA-AGATTTTTTATTGATGAAATTTGTGATTTGCATCGTGGTACAGAAAAGTTATGTGAATATAAAAGTGTAGAGCAATGTCTTCCGATTTCGACAGGTTAGAAGAT-GGGGAAGAG---CAGGCA-TTTTGGAGAAGGCGAGGGCGACGGGCAAGCGAAAGATTTTGAAAC-TTTCCGAGAA-GGA----GGAACAGAGGGGTAAGGGGCTCCGGTTTAGACAGAGGAATTTCGTTGACAAA---GAGACAGAAGTTTTGGGGCGAGCAGGCTTTCAGGAATGGGTTCTTGATGAGGGGGAGGGGATTTTAAACAGGGAGGAG-AGAGA--G--G-GGAA-T-CGATAGCGGCTTTGG…	CAGCACCCG-TTCAGCACAGTTTGGAGGAAAGTTGGGATTTATAGATCATTGATT-TTGAAA---G-GATTTGCATCGTGGTACAGAAAAGTTATGTGAATATAAGAGTATTGAACAATGTCTTCCGA---CGATAGA--AGAAGATTGGGGAAGATTTACAAGCATTTTTGGAAAAGACGGGGGCAACGGGCAAGCGAAGGA----GAAACCTTTCTGAGAATGGATTTTGGAACAGAGGAG-AGGGGACTCCGATT-AGGCAGAGGAA---CG--GATAAGTTTGAGACAGA-TATTGGGGGCGAGCAGGCTTTTAGGGATTGGA-CTTGA-GAGGGGGAAAAAA----AAACAGGGAGGAGTAGAGTTTGTTGAGGAACTTCGAAA-CGAC---GG…	14731	49255	N/A
JAWVMR010000095.1	scf7180000000812	77050	5830	1169	136	5680	11442	14821	9094	0.0	3197	scf7180000000812	1731	4492	4492	169	77.05	1	-1	TTATAAAATCAAATCAAATAAGTTTATAATATCAAAAAAAAAAATATAAAAACTAACACAGCACACAAAAAAT--AAATTATTTAAGTTCACAAT-A-TTCAACTTAACAACCCAAAAACCAATAAATTGATAGGAAAAAATAAAAATATTTACAACTAATCTAAAATAAAAAATATAAACTATAATAAGTCACAAAATCAAAAAAAAAATAATACATACACCTAAATAACTCAA-CTGTAGTAACAAGCAAAATACTTTCAAAAAAAAACCAAATACAATCGGAATAGAGCCAATACACAAAAA-AAGACAAGCTAACAATACACTAAATATAA-AATTGTTAAAAAAAGAAATAAATATAAAATTAATAAGAAAATAATTTTCATTATATCTAAAGT…	TTATAAAATCAAATCAAATAAGTTGATAATGTCAAAAAAAAGAATGTAAAAAC--A-GCAGCAAATAAAAAATGTAAGGCTTTTAAATCCA-AATAAGTGTAGTTTCACCACCCAAAATCCCAAAAACTGATACGAAAAAATAAATATATTTACAATTAGTCTAAAATAAAAAATATACAAAATTACAAGTCAAACAATCAAAAAAAAAATAATGCAAACACC-AAGTTGCGATAGGTGTAGAAGTAAACAAAACACTTTCAAAAAAAAACCAAATACCACAGGGATAGCGCCAATACACAAAAATAAG-CACGCCAAAAAAACACTAA-TCAAGTAGTTATTAAAAAAAGAAAAAAAAACAAAATTAATCAAAAAATAATTTTCGTTATATTTAACAT…	15194	49255	N/A
JAWVMR010000095.1	scf7180000000812	81238	2084	270	92	48	2075	20475	18457	0.0	1570	scf7180000000812	850	1693	1693	121	81.24	1	-1	TATGTTATTGAAATTTTGTATAATAATATTATTATTTGTATTATTTATTGAA-TATATGTATTATATTTGAGTATTAAATTTGGTGTTTTATATTTAGATTCATGTTT--TA-TTATTAGCATTTTATATATGTGAAGTTTAAAGCTTATTGAACTGTAATGTATAGTTTAATATTTTTAATTTGATGTTTAAATATTTAATTATAGATGGCTACAGTTGTTATATATGTACCAAATAAGTATAGTAAGAGTATCTTTAACTAAATTAATAAATAATTATTC-AATTTAGTATACAAAATGAATATTATGAAATACCTAAAAATTA-CCATTTTTAACTGATAAAAGAAATATAAAATTCCA---A-TTTAATCTGAATATTA--GA-CTTATGTAGAT…	TATGGTATCGAAATTTCGTATAATAATATTATTATTTGTATTAT--AAAAACTTACATGTATTATATTTAAGTATTAAATTTGTTGTTTTATATTTAGATTAATATTTAATAGTTAATA-CA-AAGAAGCAAGACAAATTTAAAACTTGTTGAACTGTAATGTGTAGTTTAATACTTTTTGCTTAATGTTTAAATATTTAACTATAGATGGC-ACAGTTGTTATATATGTACCAAACAAGCATAGTAAGATTAT-TTTATCTAAATTAATATATAATTATTCGAATACA-T-TAGTCACCGAATATTATGAAAAATTTAAAAATTAAACA-TTTAAGCTGAT-AACCACAT-TCAAA-TCCACCTACATTAATTTGAACATTAAATACCACACG-CG-T…	15194	49255	N/A
JAWVMR010000095.1	scf7180000000812	75648	2431	373	136	2947	5293	17580	15285	0.0	1007	scf7180000000812	545	1839	1839	219	75.65	1	-1	TTGA-TTTGAATTGGA--TGCATCGTGGTACAGAAAAGTTATGTGAGTACAAAAGTATAGAACAATGTCTTCCAATTCGA-AGATAGAAGATTTTGGGGAAGA---ACAAGCA----TGGAGAAGACGGGGACAACGGTTTTTTTGCAATGCGAAGATGGAGACTTCTTTC-GAGAAGGG-TTTAG-AACGGATGTGGGAGGGGACACCGAGGACGGAGTTTTTGAATCGTTTGATAAAGAGACAGATTTTTGTTTTTGGGGGCGAGCAGGCTTTTTTAGGGA--GGACC-GAGAGGGGGAAGGGGAAACGGGGAGGAGTTTAGAGTG-G--G-GGAATTTCCGAAGCGACGGGACAGATTAAGATTTTGTGATTATAGGATGGGGGTCCCGCAGGGAG…	TTGATTTTGAA-AGGATTTGCATCGTGGTACAGAAAAGTTATGTGAATATAAGAGTATTGAACAATGTCTTCCGA--CGATAGA-AGAAGATT--GGGGAAGATTTACAAGCATTTTTGGAAAAGACGGGGGCAACGG-------GCAA-GCGAAGGAGAA-AC--CTTTCTGAGAATGGATTTTGGAACAGA-G-GAGAGGGGACTCCGATTAGGCAGAG---GAA-CGGATAAGTTTGAGACAGATA-------TTGGGGGCGAGCAGGCTTTT--AGGGATTGGACTTGAGAGGGGGAAAAAAAAACAGGGAGGAGT--AGAGTTTGTTGAGGAACTT-CGAAACGACGGGACGGATTAAGATTTGTTGATATTCAGAAGGGGG-CCCGCAAGGAG…	15194	49255	N/A
JAWVMR010000095.1	scf7180000000812	75689	1378	297	31	13763	15121	6786	5428	0.0	654	scf7180000000812	354	1043	1043	38	75.69	1	-1	TATTACGACATATGTCTAATACTAATTTTCGATTTTTGTCACATATATTTATCTTTTGTATGTACAAGTTTCTATATATTTATATTATTATTGATAGACTTAGTTTTTTGTTTTATAATATTTTACGCATTTTATTATATGTACTTTGATTTATTTTTAGGTAGATTTATGAACATATTCTGAATGTTTGTCATATGTATGAATTTTTTTATAGTATCATACGACTTTCTAACAGCGTATTGTGGATGAGAATTGTTAGGATTATTTTCATTTTTTTTAATATCATATTTTTGATATCGTTTCTTTTCACTAAAGTTCGGCTATAAATCATTTTTAATAGGCAAAATAGGAGATATTCTATTAATATTTACATTCTCAATAATATTCTCTGTGAATGGC…	TATTACGATTTTTGTATAATACTCATGTTAGATTTTTGTGTAATACAATTAACATTTATATGTACATGTATGAATCTGTTCATTTTATTCCTAATAAACACAATATTTTGTTTTATATTATATTACGCATTCTATTACATGTATTTTGATGTATTCCTAAACCGTTTTTTCAACATATTCTGATTATTTATATTATGTATGAACTTTTTCATAGTATCCTACGATTTATTAACCGCCTACTGTGGTTGAGAACTTCTCGGACTATTCTCATTCTTCTTAATATCATATTTCTGGTACAGGTTTTTTGCCTTAAAATTTGGATTTAAGGCATTCTTAATAAGTAAAATCGGAGACATATTGCTAATCTTCTCATTCACCATAATGTTTACAATGAACGGT…	15194	49255	N/A
